# Supplementary material for: Long Noncoding RNA JHDM1D-AS1 Promotes Tumor Growth by Regulating Angiogenesis in Response to Nutrient Starvation
Source: Mol Cell Biol. 2017 Aug 28;37(18):e00125-17. doi: 10.1128/MCB.00125-17 (PMC5574049; doi:10.1128/MCB.00125-17)
Supplement: Supplemental material [file MCB.00125-17_zmb999101588s1.xlsx]

## Sheet: Table S2 
Supplementary Table S1. List of 1984 Human Genes Up- and Down-regulated in JHDM1D-AS1-Overexpressing AsPC-1 Cells
Probe Set ID	Gene Symbol	Entrez Gene	Fold Change (JHDM1D-AS1 OE /control)	Control no.1 (normalized)	Control no.2 (normalized)	Control no.3 (normalized)	JHDM1D-AS1 no.1 (normalized)	JHDM1D-AS1 no.2 (normalized)	JHDM1D-AS1 no.3 (normalized)
220252_x_at	CXorf21	80231	57.4023	2.50357	4.63233	3.23423	9.36285	8.51564	10.0208
237690_at	GPR115	221393	55.2117	0	0	2.45676	7.00168	6.06965	6.74614
231655_x_at	SERPINB6	5269	50.2571	4.90282	8.43731	7.2419	12.5679	11.6692	13.2987
1557617_at	DCTN1-AS1	100189589	33.9096	0.161067	4.58649	1.78543	7.72916	6.36183	7.69286
241762_at	FBXO32	114907	32.9845	0.761101	4.34244	1.56749	7.75454	6.0674	7.98023
1557434_at	LOC100506497	100506497	31.6107	0.706356	6.11732	2.42661	8.23541	7.71324	8.24866
207426_s_at	TNFSF4	7292	31.3751	5.39264	4.93493	2.87597	9.4962	9.23421	9.38777
1552582_at	ABCC13	150000	28.4013	1.20509	5.34028	3.91312	8.73857	7.47424	8.72934
206291_at	NTS	4922	24.98	5.60166	6.2805	2.59737	10.254	10.2813	7.87235
242344_at	GABRB2	2561	24.5063	0	5.20124	2.86953	7.81718	6.27769	7.82113
213382_at	MST1///MST1P2///MST1P9	11209///11223///4485	23.3611	3.27031	6.06728	4.51478	9.34745	9.01723	9.1258
214651_s_at	HOXA10-HOXA9///HOXA9///MIR196B	100534589///3205///442920	23.3447	1.99287	5.66343	2.12494	7.80552	7.22821	8.38258
206169_x_at	ZC3H7B	23264	22.8844	8.29318	9.47609	8.51844	13.4056	12.0509	14.3801
237365_at	ELOVL2-AS1	100506409	21.4344	4.9015	5.82829	0.420344	8.53202	7.72011	8.16357
232523_at	MEGF10	84466	21.4075	1.30444	5.06494	5.12085	8.50278	8.20692	8.04065
228321_s_at	NAA30	122830	21.2416	4.1032	0.569304	4.78689	7.86237	7.00867	7.81481
244557_at	C11orf55	399879	19.3947	1.89459	4.03357	3.33639	8.37329	6.28143	7.4426
215228_at	NHLH2	4808	19.0325	5.32733	5.05918	0.235666	7.83125	8.09727	7.44482
215599_at	GUSBP3///GUSBP9	100049076///653188	18.9994	6.35082	8.20328	7.13645	11.8192	11.0081	11.6068
233170_at	LINC00348	100885781	18.8897	3.37227	4.1072	0.639749	6.68901	6.74424	7.40455
214715_x_at	ZNF160	90338	18.4924	10.0814	10.9812	10.3761	14.9404	13.4391	15.6858
214598_at	CLDN8	9073	18.3754	0.516288	5.62294	1.79401	7.29142	5.676	7.56493
1563529_at	HYDIN2	100288805	17.8606	5.55342	4.93666	3.19989	9.00523	7.99125	9.16961
235735_at	TNFSF8	944	17.7588	0.965066	4.99818	5.2972	8.59273	7.11758	8.00153
211751_at	LOC653513///LOC728802///PDE4DIP	653513///728802///9659	17.6944	3.70984	4.95007	1.45313	7.80624	6.819	7.92345
215122_at	TBX6	6911	16.9306	2.79655	2.96788	4.42416	7.85839	7.18519	7.38969
237475_x_at	CCDC152	100129792	16.8697	9.65632	11.153	10.0512	14.4944	13.2383	15.3568
222972_at	VSX1	30813	16.6721	4.5657	2.42912	0.683117	6.6618	6.16572	7.02852
1553878_at	GOT1L1	137362	16.2649	2.26279	6.05128	5.7128	8.34167	8.0753	9.68098
212599_at	AUTS2	26053	15.635	4.23757	5.14106	1.18964	8.33427	6.93929	7.19484
1557618_at	LOC285768	285768	15.2656	4.68391	5.39457	2.80024	8.36892	7.55715	8.74926
234762_x_at	NLN	57486	15.0399	9.89513	11.2843	10.0106	14.3895	13.403	15.1297
206792_x_at	PDE4C	5143	14.9495	10.0154	11.124	10.2563	14.4998	13.4603	15.1415
208131_s_at	PTGIS	5740	14.9027	4.92699	5.74469	1.8743	8.27861	7.4258	8.53408
237614_at	LOC285740	285740	14.7115	3.08777	4.1804	2.43003	7.47748	6.34058	7.51676
1559127_x_at	RRP12	23223	14.3277	5.9203	4.26716	2.53617	8.41792	7.63147	8.19647
220796_x_at	SLC35E1	79939	14.2577	9.96331	11.4914	10.2682	14.2877	13.4563	15.48
214594_x_at	ATP8B1	5205	14.2427	8.17051	9.12415	8.22702	12.2565	11.4731	13.2885
230849_at	KCNA1	3736	13.9669	1.82663	5.27084	3.98844	7.30937	6.58288	8.60548
232169_x_at	MIR4691///NDUFS8	100616403///4728	13.4956	8.48356	9.12811	8.44873	12.4315	11.4197	13.4724
216415_at	DNAH3	55567	13.2612	4.77756	0.398102	4.2571	6.94273	6.31854	7.3589
208166_at	MMP16	4325	13.2376	1.8399	3.49768	4.70653	6.76127	6.47056	7.992
229994_at	NFIA	4774	13.1022	4.24707	1.85635	4.10544	7.787	6.8787	6.67838
242496_at	ART4	420	12.9661	4.0454	6.0029	4.05901	8.80886	7.96147	8.42701
202600_s_at	NRIP1	8204	12.9174	4.90464	5.68909	0.98163	7.61774	8.08777	6.94359
239748_x_at	OCIAD1	54940	12.8495	10.093	11.0558	10.1789	13.9456	13.183	15.25
215404_x_at	FGFR1	2260	12.8156	7.60842	8.87291	7.83963	11.6833	10.9131	12.7641
236029_at	FAT3	120114	12.7623	3.95393	4.85931	2.01709	7.45807	6.86235	7.53135
217683_at	HBE1	3046	12.7514	10.9211	14.1808	10.2317	16.211	14.6686	15.4717
227384_s_at	LOC727820///LOC728855///LOC728875	727820///728855///728875	12.5812	5.29888	4.57335	4.07107	8.52595	8.10144	8.27551
209291_at	ID4	3400	12.5622	4.15738	4.28951	1.85266	7.36358	6.78538	7.10367
221698_s_at	CLEC7A	64581	12.2692	3.96891	4.21485	3.16665	8.2278	6.5838	7.38972
1559400_s_at	PAPPA	5069	12.1395	3.25531	6.85164	5.54502	8.84018	7.80061	9.81611
229187_at	LOC283788	283788	12.1285	3.4601	5.58873	4.99189	8.54639	8.16375	8.13156
214707_x_at	ALMS1	7840	11.6783	8.40205	9.74469	8.4646	12.186	11.5099	13.5527
244650_at	FAM105A	54491	11.6393	2.58902	5.51317	2.6892	7.11578	6.25891	8.0395
242578_x_at	SLC22A3	6581	11.6238	7.42442	8.73615	7.52501	12.1518	10.2958	11.855
224667_x_at	ANAPC16	119504	11.6036	9.82085	10.6376	9.97519	13.912	12.7273	14.4038
1553020_at	SMCR5	140771	11.425	5.414	4.42947	2.52771	7.96658	6.5168	8.43017
1561190_at	CDKL3	51265	11.3502	5.03204	5.95595	2.01519	8.50169	7.21324	7.80218
232215_x_at	PRR11	55771	11.2171	11.0215	12.2076	10.9559	14.7515	13.9459	15.9504
220071_x_at	HAUS2	55142	11.1749	9.62652	10.5885	10.3939	13.6879	12.4377	14.9298
232746_at	CXCR7	57007	10.9358	4.78429	2.15641	4.77538	7.6528	6.71885	7.69738
1554741_s_at	FGF7///KGFLP1///KGFLP2	2252///387628///654466	10.902	4.31952	4.48012	2.51019	7.58049	6.53753	7.53136
226062_x_at	FAM63A	55793	10.7531	9.43006	10.6167	9.63143	13.3651	12.0592	14.5339
206551_x_at	KLHL24	54800	10.5407	8.98112	9.93747	9.10375	12.8548	11.3571	14.0042
244377_at	SLC1A4	6509	10.4139	3.70095	4.79615	4.87287	8.04947	7.40026	8.06157
212732_at	MEG3	55384	10.4124	4.64318	5.08355	4.12808	8.38871	7.50278	8.104
233056_x_at	DLGAP4	22839	10.3768	7.98735	9.53941	8.83243	12.2444	11.2695	12.9712
235220_at	YIPF4	84272	10.2741	4.23457	0.531162	4.49514	6.49772	5.72277	7.12319
235765_at	TLE4	7091	10.1996	4.39507	5.39288	4.90284	8.32942	7.73681	8.67586
232579_at	LOC100134229	100134229	10.0528	8.54017	8.54658	8.47676	11.5734	12.43	11.5488
1562428_at	LOC654780	654780	9.98985	5.91688	3.05254	5.91481	8.33289	7.86932	8.64341
1561343_a_at	LOC150005	150005	9.93172	4.5303	4.63548	3.2314	7.52961	7.29619	7.50751
234981_x_at	CMBL	134147	9.92395	11.0137	11.7294	10.8873	14.5674	13.3766	15.6192
215978_x_at	ZNF721	170960	9.88521	11.5096	12.016	11.6896	15.2853	14.0003	15.8454
224403_at	FCRL4	83417	9.6262	3.33821	5.41755	3.34559	7.64228	6.99048	7.26949
232266_x_at	CDK13	8621	9.52618	10.8249	11.9558	11.2012	14.7289	13.6635	15.3452
215179_x_at	PGF	5228	9.51572	10.12	11.3481	10.6022	14.0644	13.2898	14.4671
225762_x_at	RN45S	100861532	9.49475	8.84367	10.1731	8.40033	13.2708	11.0483	12.8394
244485_at	HLA-DPB1	3115	9.43678	1.95842	3.51872	5.59455	6.87441	6.55895	7.3532
233193_x_at	INTS4	92105	9.39068	6.59445	6.26317	6.38588	9.92588	8.87985	10.1315
1566480_x_at	C17orf104	284071	9.20603	6.49675	7.32652	5.64825	10.1406	8.29479	10.6439
241851_x_at	LOC100130429	100130429	9.07206	1.22894	5.1859	5.23467	7.32314	6.86561	7.00505
1553185_at	RASEF	158158	9.00284	11.3814	12.0563	10.7138	14.8207	13.4408	15.4011
232034_at	LINC00537	203274	8.99051	4.71453	5.78912	5.26396	8.64406	7.8889	8.73986
239481_at	FAM133A	286499	8.89558	4.13067	5.96571	3.04346	7.958	7.35753	7.28358
243161_x_at	ZFP42	132625	8.8628	4.46091	5.1494	5.39959	8.32952	7.73658	8.38709
1559412_at	LINC00478	388815	8.82602	4.91039	3.09469	3.69074	7.21424	6.54483	7.36205
219290_x_at	DAPP1	27071	8.7547	7.55418	7.49927	7.03717	10.7858	9.53001	11.165
1558579_at	FLJ37786	642691	8.71318	4.54138	5.54667	5.77527	8.83797	8.32176	8.0732
215600_x_at	FBXW12	285231	8.60347	9.74419	10.1886	9.86337	12.9418	12.4155	13.7537
222796_at	ATP5J2-PTCD1///PTCD1	100526740///26024	8.55944	4.83385	6.03601	6.29321	9.26502	7.40088	9.78974
1558982_at	ANKRD20A12P	100874392	8.52101	5.51712	5.77755	5.75868	9.04121	8.51353	8.77168
201242_s_at	ATP1B1	481	8.50765	3.8834	5.45236	3.60889	7.70455	6.99608	7.5103
208137_x_at	ZNF611	81856	8.49427	8.43667	9.13869	8.82561	12.0036	11.0395	12.6173
216206_x_at	MAP2K7	5609	8.47334	4.72234	6.10016	5.69197	9.04076	7.36052	9.36198
209700_x_at	PDE4DIP	9659	8.35958	3.11069	4.23902	4.18141	7.69164	5.71249	7.31728
236715_x_at	UACA	55075	8.35421	8.94383	9.54262	8.89559	12.2499	11.0935	13.2261
1552895_a_at	ANKRD30BP2	149992	8.33741	4.28637	2.9358	5.58898	7.28942	6.96006	7.74048
210195_s_at	PSG1	5669	8.23672	5.09864	5.45906	4.207	7.63795	7.92886	8.32409
241174_at	AP4E1	23431	8.23388	3.18882	5.04691	3.30844	7.10285	5.9832	7.58284
220720_x_at	MZT2B	80097	8.17531	8.89701	8.68753	8.8539	11.9066	11.0288	12.5968
208360_s_at	ERVH-4	51359	8.15253	4.51187	5.47765	4.03749	7.90525	7.06127	8.14224
237639_at	TMEM207	131920	8.13881	4.52936	4.84427	2.3215	6.84655	6.96653	6.9565
1568986_x_at	PIGT	51604	8.12518	7.58523	7.71813	8.03755	10.8849	10.0784	11.4448
222891_s_at	BCL11A	53335	8.08529	3.89923	5.83931	5.8847	8.55839	7.48008	8.63066
232516_x_at	DAP3	7818	7.99455	6.74706	7.44516	5.51804	9.45538	8.67532	10.5766
1553901_x_at	ZNF486	90649	7.98549	5.1442	4.82639	4.64371	8.00466	7.25176	8.35001
233195_at	DNAI1	27019	7.94085	6.45221	3.83518	5.40839	8.36565	7.66002	8.63799
210800_at	TIMM8A	1678	7.91203	5.45591	6.43522	5.52086	9.08356	8.38939	8.89118
1560128_x_at	C5orf56	441108	7.89118	5.51443	6.04815	3.52203	8.60929	7.48042	7.93561
220352_x_at	FLJ42627	645644	7.87891	7.71003	8.273	7.87448	10.9428	9.93432	11.9144
210004_at	OLR1	4973	7.8494	2.35956	5.3394	4.66611	7.34831	6.30405	7.63045
223662_x_at	DDX59	83479	7.83244	8.9227	9.62643	8.94927	12.2959	11.284	12.827
208747_s_at	C1S	716	7.78832	8.17352	9.33855	1.50223	8.87145	9.41892	9.60788
215067_x_at	PRDX2	7001	7.72067	7.45872	8.44562	7.43245	11.1933	10.0962	10.8935
215478_at	RIMS2	9699	7.63188	4.82122	4.24385	5.47386	8.41883	7.0645	7.85172
243760_at	MIPEPP3	650794	7.60568	5.62199	5.57293	6.22922	8.97847	8.20814	9.01877
212067_s_at	C1R	715	7.59318	7.39197	8.19702	1.75205	8.63368	8.54988	8.93159
233775_x_at	LOC100289333	100289333	7.46374	8.14602	8.90405	8.27243	11.46	10.7194	11.8428
205370_x_at	DBT	1629	7.4471	10.5257	11.6727	10.9678	13.9838	13.049	14.8236
225767_at	RN45S	100861532	7.42229	9.32001	10.6737	8.47425	13.3302	10.7619	13.0515
216203_at	SPTLC2	9517	7.38552	4.24308	5.75228	4.20229	7.70468	7.0063	8.14077
1557737_s_at	NKTR	4820	7.36014	3.62212	2.49724	5.38071	6.78233	6.2782	7.07874
1559606_at	GBP6	163351	7.35523	4.55412	2.77343	4.27091	6.82833	5.92779	7.47866
215281_x_at	POGZ	23126	7.31954	5.77078	5.05793	4.9413	8.69538	7.98188	7.708
1553186_x_at	RASEF	158158	7.26304	10.8681	11.2554	10.074	13.7192	12.4087	14.6512
208120_x_at	FKSG49///LOC100506290///LOC100653153	100506290///100653153///400949	7.23836	8.55068	9.10976	8.35036	11.8969	10.5327	12.1481
213676_at	TMEM151B	441151	7.23631	1.64414	5.85243	5.5268	7.27092	6.88866	7.42955
214071_at	GNAL	2774	7.23155	6.97985	7.13452	1.70734	8.21505	8.16121	8.00837
233451_at	SLC52A3	113278	7.23044	5.37094	5.92356	3.98208	8.13755	7.45674	8.24452
233164_x_at	RHBDD1	84236	7.22246	5.47159	6.10037	6.17329	8.91899	8.09365	9.29007
1554816_at	ASTN2	23245	7.22155	3.44185	4.67605	5.6645	7.18919	6.91725	8.23289
1562664_at	LOC286009	286009	7.20779	5.74246	5.43921	6.0104	8.77646	8.17932	8.78496
215588_x_at	RIOK3	8780	7.20225	9.28309	9.84176	9.37245	12.4529	11.4953	13.0945
228640_at	PCDH7	5099	7.08462	5.62347	4.20825	4.21241	7.97705	7.2849	7.25627
212311_at	SEL1L3	23231	7.07093	5.55886	5.75705	2.91928	7.97705	6.56755	8.15629
242195_x_at	NUMBL	9253	7.05596	10.7544	11.0826	10.245	13.6847	12.9009	13.9528
227933_at	LINGO1	84894	6.96	5.79999	5.56349	2.26844	7.3915	7.14228	7.49541
211445_x_at	NACAP1	83955	6.90895	10.8231	11.2907	11.2245	13.6323	13.1703	14.9011
1557211_a_at	FAM181A-AS1	283592	6.89535	4.09704	3.83247	5.42871	7.97631	6.02474	7.71404
1552889_a_at	EXOC3L2	90332	6.88083	4.59062	5.36722	7.18014	9.13304	7.66186	8.69083
1570351_at	ADAMTS6	11174	6.85627	4.11855	5.77518	5.23509	8.15536	7.23529	8.07044
242364_x_at	LOC100131096	100131096	6.85083	7.12922	7.76794	8.02187	10.9606	9.60001	10.6873
243008_at	RHEB	6009	6.8243	5.17432	5.882	3.41711	7.64931	7.5244	7.61177
209685_s_at	PRKCB	5579	6.80712	2.75481	6.35804	5.28347	7.99563	6.827	7.87481
1563474_at	METTL20	254013	6.79015	3.79903	6.32303	5.68459	7.8437	7.55545	8.69784
204271_s_at	EDNRB	1910	6.76854	3.57781	5.1342	4.2077	7.65662	5.80328	7.73635
1554116_s_at	PARP11	57097	6.74125	4.93325	4.74675	5.61248	7.64649	7.72602	8.17901
224288_x_at	FKSG49	400949	6.67129	6.62897	7.29123	6.74373	9.86093	8.98897	10.0279
1565657_at	CMTM6	54918	6.66995	2.50666	4.53029	4.34806	6.81968	6.36337	6.41499
223000_s_at	F11R	50848	6.63018	5.84297	6.60256	2.54457	7.85737	6.91937	8.40049
214088_s_at	FUT3	2525	6.62987	4.64333	4.44606	5.45707	8.23629	7.24444	7.25267
238447_at	RBMS3	27303	6.60913	4.84495	4.41393	5.70974	7.59427	7.55421	7.99351
232067_at	FAXC	84553	6.57667	7.56264	7.82176	1.76156	8.13234	8.59567	8.57002
209638_x_at	RGS12	6002	6.56215	4.42125	4.81011	4.72412	7.49474	7.1348	7.46845
215410_at	LOC100132832///LOC441259///PMS2L2///PMS2P1///PMS2P5///PMS2P6	100132832///441259///5379///5380///5383///729453	6.5445	5.32639	5.4948	4.99138	8.89406	7.16974	7.87961
1554876_a_at	S100Z	170591	6.54165	7.04792	7.26748	3.12826	8.17797	7.7362	9.65846
211454_x_at	FKSG49	400949	6.53279	8.4988	8.9797	8.46829	11.6075	10.7291	11.7333
220113_x_at	POLR1B	84172	6.51969	8.13812	9.01201	8.52618	11.2083	10.5486	12.0338
216288_at	CYSLTR1	10800	6.48965	3.98664	4.08142	5.34107	7.35296	6.29509	7.8555
234974_at	GALM	130589	6.42337	5.44655	5.66695	5.73653	8.42233	7.59757	8.88012
242377_x_at	THUMPD3	25917	6.40109	7.57831	8.24711	7.65052	10.6925	9.53343	11.2849
1566190_at	SUZ12	23512	6.36885	4.34962	5.76417	4.42622	7.90646	6.70658	7.94006
233338_at	LINC00281///LOC100652750///LOC284861///LOC642633///LOC729461	100652750///26080///284861///642633///729461	6.31619	5.58977	6.51189	2.4725	7.43837	7.45153	7.66141
1552910_at	SIGLEC11	114132	6.26498	4.24983	6.18606	5.20222	8.11823	7.24551	8.2163
205732_s_at	NCOA2	10499	6.26449	1.76865	5.54096	4.39884	6.84736	5.73451	7.06818
1561477_at	CCDC144A	9720	6.26087	4.4075	5.77983	5.85425	8.04845	7.46003	8.47219
1554642_at	RNF32	140545	6.16446	5.77721	6.01597	5.18672	8.70668	7.39123	8.75391
242608_x_at	FAM161B	145483	6.10249	9.19667	9.75779	9.21788	12.0151	11.3879	12.5976
220575_at	FAM106A	80039	6.08328	4.98293	5.36207	5.47738	7.62542	7.16652	8.84498
207598_x_at	XRCC2	7516	6.0702	6.97658	7.13826	7.48513	9.80581	9.24099	10.3584
231886_at	LOC100134822	100134822	6.06668	4.94343	6.40573	4.66557	8.70948	6.71104	8.39694
232494_at	CYP8B1	1582	6.05481	5.49843	5.88051	3.61472	7.79788	7.20365	7.78638
1555206_at	LOC100287210	100287210	6.02733	5.38282	3.78796	5.32379	8.15089	6.3382	7.78005
36742_at	TRIM15	89870	6.02004	5.21756	5.51594	5.3785	8.56172	6.80256	8.51703
201884_at	CEACAM5	1048	5.95623	4.32305	5.3602	4.92115	8.13437	6.63093	7.5623
228715_at	ZCCHC12	170261	5.9251	5.04001	3.33507	4.93447	7.3747	6.2227	7.41267
220232_at	SCD5	79966	5.91906	7.69635	7.81609	7.29216	10.1064	9.34684	11.0474
217016_x_at	TMEM212	389177	5.88432	5.52763	6.62531	5.8466	8.60045	8.28786	8.78186
219936_s_at	GPR87	53836	5.8501	8.18549	8.85257	4.20377	9.52821	9.79082	9.56818
207365_x_at	USP34	9736	5.84114	9.01116	9.9094	9.32899	11.8482	11.651	12.3891
242835_s_at	LOC728730	728730	5.83152	5.89844	6.49094	3.34608	7.34277	7.6467	8.3776
210816_s_at	CYB561	1534	5.83136	5.79402	6.08458	3.50245	7.83534	6.84503	8.33217
1568872_at	LOC100506025	100506025	5.75388	3.89668	5.22726	4.54085	7.27619	6.7182	7.24401
1565939_at	C5orf22	55322	5.7499	3.08892	5.62075	4.49488	7.3135	6.18544	7.27622
204854_at	LEPREL2	10536	5.73192	7.43234	8.93635	2.72496	8.82455	9.08976	8.7364
242712_x_at	RGPD3///RGPD4///RGPD5///RGPD6///RGPD8	285190///653489///727851///729540///84220	5.72023	6.32657	7.04063	7.08019	9.90081	8.89689	9.19791
1555978_s_at	MYL12A	10627	5.71909	4.56696	5.48102	4.18419	7.40285	6.95737	7.41932
242946_at	CD53	963	5.71796	4.49423	5.35336	4.11347	7.38288	6.94375	7.18094
215554_at	GPLD1	2822	5.66886	5.75841	6.20189	2.7458	7.13773	7.08197	7.99556
215467_x_at	LOC647070	647070	5.64563	7.7105	7.99948	7.23043	10.5702	9.67631	10.1853
210686_x_at	SLC25A16	8034	5.6451	10.2062	9.71174	8.43164	12.3054	11.237	12.2982
214415_at	PLGLA///PLGLB1///PLGLB2	285189///5342///5343	5.61621	6.01802	6.16032	5.445	8.90827	7.94101	8.24284
1554516_at	LINC00537	203274	5.60244	6.73876	6.34957	7.02433	9.65939	8.4444	9.46704
232455_x_at	LOC340085	340085	5.5989	6.92405	7.88965	5.12402	9.5807	8.39681	9.41564
215063_x_at	LRRC40	55631	5.59777	7.00391	7.61699	7.62705	9.46605	9.46194	10.7745
211079_s_at	DYRK1A	1859	5.59383	4.85959	4.81509	3.9248	7.47639	6.26154	7.31306
223619_x_at	PECR	55825	5.59181	8.19292	9.1843	7.92718	11.117	10.5485	11.0889
1564052_at	TREML4	285852	5.59119	4.47518	5.60979	6.00188	7.97334	7.2587	8.30427
233469_at	TPTEP1	387590	5.57641	5.76271	4.03716	4.45617	7.69221	6.67476	7.32708
218959_at	HOXC10	3226	5.56669	5.32619	6.48484	4.91637	8.58995	7.09867	8.46923
219429_at	FA2H	79152	5.52918	6.03168	5.73404	5.6438	8.1408	8.30904	8.36087
231825_x_at	ATF7IP	55729	5.51344	9.84744	10.2745	10.1059	12.7881	11.865	12.9635
231093_at	FCRL3	115352	5.49639	4.78863	5.56433	4.44384	7.72494	6.29517	8.15214
1552816_at	NXNL2	158046	5.48582	4.90392	5.38506	4.72926	8.17385	6.51782	7.6937
235332_at	FAM22A///FAM22D	728118///728130	5.44934	6.3228	6.05675	4.94219	8.46252	7.8021	8.39538
1560445_x_at	ARHGEF1	9138	5.41203	6.88419	6.89542	7.61682	9.95929	8.87757	9.86807
1553931_at	OSTCP1	202459	5.40951	4.80565	5.41133	2.72173	7.06642	6.40423	6.77456
212706_at	RASA4///RASA4B	100271927///10156	5.39734	5.59833	6.65582	5.1561	8.60326	8.01903	8.0847
230518_at	MPZL2	10205	5.38587	5.08878	4.45713	6.10148	7.66657	7.19083	8.07752
1555248_a_at	WNK3	65267	5.37873	4.90121	5.45417	3.22853	6.83872	6.81392	7.21305
224284_x_at	FKSG49	400949	5.36055	7.74055	8.15619	7.70782	10.8464	9.28951	10.7358
213537_at	HLA-DPA1	3113	5.33117	7.24073	6.9992	1.608	8.31818	6.89931	7.8738
235368_at	ADAMTS5	11096	5.30997	4.82851	6.38011	5.10362	7.70255	7.09428	8.74152
1563088_a_at	LOC284837	284837	5.2922	4.56819	6.06948	5.25003	7.7695	6.94089	8.3889
222252_x_at	UBQLN4	56893	5.2742	8.02122	8.63137	8.33657	11.113	9.76325	11.3098
220671_at	CCRN4L	25819	5.21414	5.4524	5.12169	6.268	8.28948	7.47819	8.2217
224321_at	TMEFF2	23671	5.20863	7.08751	7.96261	8.38336	10.3413	9.07234	11.1625
1559882_at	SAMHD1	25939	5.19645	3.82079	5.68606	4.54288	7.26673	6.21466	7.70092
226682_at	RORA	6095	5.17447	6.69455	7.07163	1.88175	7.77742	6.89452	8.09023
239726_at	ANK3	288	5.12913	3.32853	5.44104	5.3089	7.11858	6.35901	7.67703
202376_at	SERPINA3	12	5.09843	14.2487	14.5102	10.2623	15.5586	14.7647	15.748
1554517_x_at	LINC00537	203274	5.09767	6.74485	6.95778	6.33751	9.44146	8.52061	9.12758
1558426_x_at	ORAI2	80228	5.08749	8.72899	9.51885	8.47177	11.3304	10.5968	11.8332
227376_at	GLI3	2737	5.08596	5.73042	5.45428	5.35276	8.15826	7.06637	8.35239
232814_x_at	APOPT1	84334	5.06693	9.23737	9.91785	9.54822	12.1894	11.2081	12.3293
228285_at	TDRD9	122402	5.05008	4.52773	5.6882	4.87266	7.55239	6.18031	8.36479
206056_x_at	SPN	6693	5.04708	7.5424	8.26708	7.81751	10.6086	9.82394	10.2008
1564658_at	NAT16	375607	5.01145	5.6577	6.2811	6.08382	8.86587	7.8246	8.30784
201641_at	BST2	684	4.96935	8.1594	9.57847	4.34991	9.32421	9.47396	10.2288
235327_x_at	UBXN2A	165324	4.94093	10.6181	10.8578	10.8973	13.3749	12.2346	13.678
224240_s_at	CCL28	56477	4.90787	5.97959	3.49042	5.36564	8.2731	6.15674	7.2911
211387_x_at	RNGTT	8732	4.89899	6.13344	6.79908	4.29046	7.94387	7.17534	8.98122
218155_x_at	TSR1	55720	4.87869	9.53717	9.97286	9.56064	11.9252	11.4946	12.5103
231393_x_at	ZBTB43	23099	4.8776	5.30006	5.43066	3.90117	7.49038	6.76869	7.23132
222380_s_at	PDCD6	10016	4.85879	7.97626	8.55161	7.51536	10.6302	9.83948	10.4153
240191_at	ZNF543	125919	4.85291	3.9998	5.35824	4.42324	7.28235	6.02709	7.3084
211778_s_at	OVOL2	58495	4.77287	4.89326	4.9392	5.79223	7.40159	6.93239	8.05528
233399_x_at	TMED10P1///ZNF252	286101///286102	4.76569	7.12743	7.31137	7.33597	9.47529	9.03001	10.0275
223999_at	PPIL2	23759	4.74658	5.92857	5.78289	6.65502	8.76029	7.73213	8.61472
235956_at	KIAA1377	57562	4.72721	5.39915	5.73017	5.40807	8.10294	7.71151	7.44591
1557734_s_at	LOC100130548	100130548	4.71136	4.98347	5.06749	4.78922	7.82297	6.71801	7.00762
1559140_at	FAM87A///FAM87B	157693///400728	4.71117	5.76035	6.02167	6.36969	9.15987	7.39456	8.30554
1569519_at	LOC100506032///NBPF1///NBPF10///NBPF11///NBPF12///NBPF24///NBPF7///NBPF8///NBPF9	100132406///100506032///149013///200030///343505///400818///55672///728841///728912	4.71002	6.09143	7.19304	5.60554	8.69722	7.78544	9.11455
220475_at	SLC28A3	64078	4.70982	6.08431	5.36428	4.41819	7.66124	7.50358	7.40899
239407_at	GCFC1-AS1	100506215	4.6945	5.0931	5.24396	6.22745	8.20064	7.01989	8.03689
224940_s_at	PAPPA	5069	4.68503	7.06189	9.7957	2.64407	8.16235	9.35641	8.66707
229872_s_at	LOC100132999///LOC642441///LOC730256	100132999///642441///730256	4.68019	6.28049	7.04601	4.36222	8.21546	7.89105	8.26192
1556831_at	DYNC1H1	1778	4.67585	6.23127	6.8642	5.64044	8.58743	7.48075	9.34342
204906_at	RPS6KA2	6196	4.67572	6.21142	6.45226	5.19103	8.13335	7.88608	8.51083
222253_s_at	POM121L9P	29774	4.64612	6.17928	7.30587	5.6427	8.8592	8.04256	8.87417
213943_at	TWIST1	7291	4.61355	5.27418	5.69889	5.45322	8.53308	7.71329	6.79755
221192_x_at	MFSD11	79157	4.59044	7.70061	8.29775	7.80831	10.1119	9.42049	10.8702
1552946_at	ZNF114	163071	4.58336	5.10381	6.11477	5.96376	8.06822	6.92958	8.77376
238430_x_at	SLFN5	162394	4.56899	8.04816	8.57343	7.40221	10.0514	9.95652	10.5915
206134_at	ADAMDEC1	27299	4.56255	4.50285	5.67115	5.17185	8.01461	6.76434	7.13641
1569887_a_at	LOC286135	286135	4.55707	5.18963	5.45503	5.63256	8.10401	6.93111	7.80642
1565620_at	AGAP4	119016	4.55091	5.79945	7.02619	6.46397	8.73316	7.87014	9.24477
1552747_a_at	PP2D1	151649	4.54474	4.80165	5.23502	5.22566	7.42528	6.437	7.95264
239391_at	FAM120AOS	158293	4.53798	5.86566	6.42122	6.1888	8.56271	7.72965	8.72948
1554631_at	ATM	472	4.52426	5.70886	6.41068	5.92384	8.15249	7.37925	9.04469
219392_x_at	PRR11	55771	4.52201	11.4846	11.6701	11.6897	13.9866	13.0549	14.3339
214397_at	MBD2	8932	4.52137	4.67557	4.28284	4.54778	6.95647	5.9839	7.0961
40093_at	BCAM	4059	4.50713	7.19857	7.95673	5.5514	9.05136	8.83224	9.33973
216748_at	PYHIN1	149628	4.5017	4.49821	6.03921	5.18639	7.606	7.47947	7.14974
207263_x_at	VEZT	55591	4.49471	4.90687	5.83259	5.18358	7.63233	6.50665	8.28874
233321_x_at	LOC90834	90834	4.48548	5.68964	7.36679	6.58814	8.53673	7.9466	9.65702
1561691_at	LINC00326	285735	4.46258	5.23675	6.71265	5.09033	7.10681	6.30649	10.1001
1556316_s_at	LOC284889	284889	4.44398	6.47642	6.48236	6.43262	8.74651	8.17537	8.92508
242077_x_at	MB21D1	115004	4.43299	8.01891	8.92178	8.8804	10.6251	10.1067	11.5342
203398_s_at	GALNT3	2591	4.40976	5.29036	5.68116	5.61436	8.06208	7.0543	7.89161
235084_x_at	TRIM38	10475	4.40369	7.24098	8.15731	7.91125	9.61321	9.4996	10.6129
210608_s_at	FUT2	2524	4.39902	5.9658	6.54668	5.64158	8.38689	7.57733	8.6014
220596_at	GPATCH4	54865	4.39452	5.91088	6.36242	4.55447	7.62322	7.52116	8.0905
236986_at	LINC00582	100287814	4.36189	5.20661	6.22535	5.3995	8.06143	7.38563	7.75926
244807_at	C17orf76-AS1	125144	4.3425	5.1875	4.99873	4.55884	6.75264	6.3865	7.96151
1555063_at	USP6	9098	4.33255	6.20912	5.42252	6.07854	7.63826	7.94968	8.46789
225211_at	PVRL1	5818	4.33185	6.44299	7.19622	5.71854	8.21567	8.39805	9.08897
215529_x_at	DIP2A	23181	4.3307	8.39167	9.17226	9.07205	11.566	10.3932	11.0205
242893_at	LOC100506267	100506267	4.32291	5.53455	7.58918	2.16099	7.39135	6.32312	7.90627
201631_s_at	IER3	8870	4.32121	13.3929	14.2688	10.6126	15.2132	14.0801	15.3154
215383_x_at	SPG21	51324	4.32059	8.72474	9.39057	9.18797	11.3446	10.7684	11.524
226702_at	CMPK2	129607	4.3199	6.54744	7.79511	1.65179	7.34568	6.49874	8.48291
1565786_x_at	FLJ45482	645566	4.31799	3.7285	5.79883	4.93907	7.20892	6.31856	7.27
207227_x_at	RFPL2	10739	4.31654	5.81829	5.40924	6.38035	8.39175	7.25876	8.28699
205991_s_at	PRRX1	5396	4.31451	4.99118	5.87121	4.14555	7.49739	6.63609	7.20205
225981_at	C17orf28	283987	4.29743	5.67457	6.38884	4.43601	7.95483	6.93283	7.9222
224419_x_at	PMCHL1	5369	4.27197	4.69212	5.23634	3.95816	6.29776	6.73824	7.13531
220791_x_at	SCN11A	11280	4.25552	3.7011	3.84467	5.84433	6.50609	5.78418	7.36785
216509_x_at	MLLT10	8028	4.25033	5.48069	6.03346	5.11079	8.50532	6.79243	7.5899
221639_x_at	HNRNPU	3192	4.24509	5.41497	4.81366	4.70788	6.40745	6.86915	7.91729
218610_s_at	CPPED1	55313	4.23749	4.84007	5.53938	4.53036	7.70086	5.97524	7.48334
1557170_at	NEK8	284086	4.23729	6.43392	7.2614	7.22655	8.78207	8.67207	9.71715
222591_at	STYXL1	51657	4.20054	6.03084	6.02967	5.42226	8.27145	7.94165	7.48139
220336_s_at	GP6	51206	4.19492	5.55339	6.45524	5.96968	8.24314	7.6279	8.31321
205470_s_at	KLK11	11012	4.19317	8.19586	9.90782	3.50514	8.94932	10.0843	8.77931
1556187_at	ZNF555	148254	4.17285	5.43518	4.80263	5.05786	7.31387	6.68487	7.48004
203753_at	TCF4	6925	4.17012	4.09241	6.09689	6.20376	7.42894	6.75464	8.38973
1568889_at	FANCD2	2177	4.16369	5.09692	5.07158	5.58877	7.4474	6.9662	7.51726
239595_at	GPX2	2877	4.16024	5.26669	6.01345	2.31777	6.44992	6.16662	7.15135
202430_s_at	PLSCR1	5359	4.15744	8.89337	8.27948	0.374762	7.75356	8.03739	7.92376
211991_s_at	HLA-DPA1	3113	4.14066	9.16666	8.44239	2.63082	9.06773	8.04361	9.27812
1554831_x_at	ALS2CR11	151254	4.11139	4.78603	5.08425	3.80398	7.0611	5.74765	6.98439
1556874_a_at	MEX3C	51320	4.10358	5.91109	6.6506	5.6901	8.57811	7.70289	8.08144
239135_at	CPPED1	55313	4.10166	6.04315	6.7553	4.76523	8.15388	7.10389	8.41453
233605_x_at	HNRNPM	4670	4.09813	5.3741	6.55477	5.61264	7.97644	7.79645	7.87352
220115_s_at	CDH10	1008	4.09797	5.79189	5.18265	5.6084	7.81373	7.39425	7.4797
241795_at	RHEB	6009	4.06869	5.45549	5.39011	4.85802	7.31668	7.33237	7.12827
208099_x_at	TTLL5	23093	4.05648	5.94777	5.22454	6.13058	7.94274	7.00492	8.4159
214041_x_at	RPL37A	6168	4.05354	9.84137	10.182	10.4343	12.4948	11.3284	12.692
222128_at	NSUN6	221078	4.0463	5.13818	6.26361	5.68745	8.1473	6.8974	8.09436
207166_at	GNGT1	2792	4.04128	5.21101	6.09691	5.12051	7.08879	7.24376	8.14032
233666_at	TMEM106B	54664	4.02983	5.95393	4.54651	5.42095	7.78056	6.67736	7.49563
207339_s_at	LTB	4050	4.02972	5.70673	6.12155	5.63278	8.04969	7.34458	8.09882
231770_x_at	WDPCP	51057	4.02793	7.473	7.77379	7.48928	8.92415	9.52094	10.3211
220411_x_at	PODNL1	79883	4.02037	8.69637	9.93221	7.30916	10.3379	10.5685	11.0533
213960_at	NTRK3	4916	3.99745	5.03435	5.39107	5.61816	7.87212	6.81659	7.35212
232975_at	HCG18	414777	3.98538	6.58453	7.56804	6.71406	9.00426	8.62398	9.22254
220244_at	LINC00312	29931	3.98198	5.49096	5.73092	6.12611	8.53226	7.38527	7.41093
231106_at	BMS1P2///BMS1P6	414216///642826	3.97308	6.56365	6.49397	6.57259	8.6404	8.25191	8.70866
213209_at	TAF6L	10629	3.96777	5.64645	6.04944	6.40232	7.896	7.50294	8.66427
214349_at	CTCF	10664	3.96612	6.98137	8.56961	6.69714	9.95898	8.32012	9.9322
1568964_x_at	SPN	6693	3.95612	5.76531	6.71346	6.15535	8.10527	7.55684	8.92426
220287_at	ADAMTS9	56999	3.94465	6.15039	6.15835	5.84712	8.68751	7.03937	8.36867
1562792_at	NIPAL1	152519	3.94393	5.93926	6.03393	5.44078	8.6999	7.29142	7.36156
222169_x_at	SH2D3A	10045	3.92503	5.72787	6.25832	6.25966	8.44257	7.46582	8.25557
233868_x_at	ADAM33	80332	3.92165	7.83324	8.45608	8.69751	10.2551	10.2439	10.4023
240830_at	SCARNA17	677769	3.91101	5.83527	6.90721	6.26023	8.8917	7.27683	8.7368
239960_x_at	LYRM7	90624	3.90337	5.33893	6.07289	5.74478	7.70944	7.22101	8.1203
1565027_at	OFCC1	266553	3.8925	6.24314	6.48158	7.03687	8.65986	8.02767	8.95616
206228_at	PAX2	5076	3.88494	6.60023	6.64126	5.812	8.4825	8.0824	8.36227
232127_at	CLCN5	1184	3.8791	5.49765	5.82437	5.07829	8.0382	6.46857	7.7607
231553_s_at	MICAL3	57553	3.87052	6.58039	5.82503	6.52857	8.36208	7.90743	8.52206
227909_at	LINC00086///LINC00087	399668///644596	3.85454	5.72874	6.27293	6.05155	7.90138	7.01211	8.97941
1555420_a_at	KLF7	8609	3.84688	4.99261	6.05291	5.12906	8.03775	6.42061	7.5473
1555141_a_at	SLC9B1	150159	3.84457	4.53393	6.0709	5.64992	7.54429	6.84579	7.69313
202291_s_at	MGP	4256	3.8445	7.34533	9.07618	7.99814	8.9571	10.7657	10.5252
220952_s_at	PLEKHA5	54477	3.84448	6.59305	6.82332	4.50039	8.20028	7.65084	7.894
212044_s_at	RPL27A	6157	3.83692	8.08468	9.03466	8.92053	10.7056	9.95791	11.1962
219181_at	LIPG	9388	3.83385	8.98859	9.49979	4.3371	9.53646	9.54419	9.56122
206951_at	HIST1H4A///HIST1H4B///HIST1H4C///HIST1H4D///HIST1H4E///HIST1H4F///HIST1H4H///HIST1H4I///HIST1H4J///HIST1H4K///HIST1H4L///HIST2H4A///HIST2H4B///HIST4H4	121504///554313///8294///8359///8360///8361///8362///8363///8364///8365///8366///8367///8368///8370	3.83353	6.2697	5.80163	6.0459	7.93721	7.40323	8.59281
220167_s_at	LOC729264///TP53TG3///TP53TG3B///TP53TG3C	24150///653550///729264///729355	3.82163	5.73498	6.37108	5.88354	7.83438	7.75741	8.20038
206010_at	HABP2	3026	3.80939	5.89585	5.78288	5.55187	7.49384	7.52139	8.00405
241669_x_at	PRKD2	25865	3.80214	5.58949	6.52182	5.85289	7.50046	7.57793	8.66625
243185_at	LOC100507228	100507228	3.79859	5.36039	5.68175	5.10824	7.26897	6.5739	8.08391
236672_at	ZNF681	148213	3.79047	5.28853	5.31457	4.77185	6.89727	6.61759	7.62721
207135_at	HTR2A	3356	3.78724	6.03108	5.02087	5.2794	8.01627	6.49224	7.58628
235353_at	SEL1L3	23231	3.78509	5.53419	4.69837	5.01643	7.59751	6.60388	6.80857
1556704_s_at	LOC100133920///LOC286297	100133920///286297	3.78229	7.16202	6.68719	7.0318	9.30814	8.5929	8.73775
214105_at	SOCS3	9021	3.7807	4.93232	5.58846	5.64263	7.02817	6.76881	8.12239
235507_at	PCMTD1	115294	3.77416	7.72636	7.65057	7.5881	9.79739	9.25145	9.66466
215694_at	SPATA5L1	79029	3.77075	5.30262	5.46246	5.51747	7.63746	7.00321	7.38643
212382_at	TCF4	6925	3.75845	5.74541	5.96204	5.67782	8.3634	7.18262	7.56968
214408_s_at	RFPL1-AS1///RFPL3-AS1	10737///10740	3.74599	5.5364	5.52461	6.00612	8.13125	6.6409	8.01102
213371_at	LDB3	11155	3.74546	5.81412	6.6956	5.5026	7.5522	7.31089	8.86466
244352_at	CD84	8832	3.74476	4.67058	6.03437	4.88061	7.4264	6.13793	7.73585
239983_at	SLC30A8	169026	3.73867	3.76297	5.86364	5.63002	7.33537	5.95427	7.67457
238360_s_at	LOC100505576	100505576	3.73428	5.74444	6.13346	5.29794	7.56286	7.42275	7.89273
207857_at	LILRA2	11027	3.71915	6.982	6.45614	5.24412	8.22789	7.68087	8.45842
239975_at	HLA-DPB2	3116	3.70348	4.16622	5.56353	5.33324	6.94057	6.11814	7.67091
237210_at	NFRKB	4798	3.69715	5.53989	6.39879	6.04759	8.4486	7.38481	7.8121
232196_at	LCA5L	150082	3.68116	6.34019	6.8186	5.747	8.19546	7.54638	8.80443
212671_s_at	HLA-DQA1///HLA-DQA2///LOC100507718///LOC100509457	100507718///100509457///3117///3118	3.67197	7.96422	7.74314	3.28202	8.37468	7.50398	8.74039
241644_at	BOLA2	552900	3.65814	6.27079	5.18038	5.8468	8.64355	6.49155	7.7762
222187_x_at	G3BP1	10146	3.65697	6.97591	7.72412	7.54183	10.0322	8.44144	9.38016
232207_at	GUSBP4	375513	3.62417	5.91376	6.25658	6.49319	8.66573	7.28491	8.28585
231240_at	DIO2	1734	3.62129	5.17133	5.55409	5.68812	7.93249	6.81916	7.2314
229081_at	SLC25A13	10165	3.60729	3.24576	6.24714	6.51761	7.32394	6.75603	7.48329
202023_at	EFNA1	1942	3.60114	9.95793	10.5844	8.05145	11.9661	10.7622	11.4108
218966_at	MYO5C	55930	3.5993	6.24446	6.24368	5.27995	7.7356	7.08071	8.49492
206230_at	LHX1	3975	3.59011	6.87606	8.06657	5.43802	9.04818	8.42	8.44455
228636_at	BHLHE22	27319	3.59004	5.39772	5.74202	5.91977	8.50355	6.69268	7.39527
242414_at	QPRT	23475	3.58798	6.4432	7.48473	6.00224	8.77357	7.742	8.94411
214135_at	CLDN18	51208	3.56989	5.37059	6.06639	5.44348	7.8962	6.5693	7.92261
231411_at	LHFP	10186	3.56188	5.71253	6.31592	5.53146	7.85277	7.02731	8.17775
206858_s_at	HOXC6	3223	3.55294	8.68339	9.19388	8.2465	10.7173	9.94235	10.9511
211364_at	MTAP	4507	3.54841	5.3319	6.67168	6.01536	8.18848	7.25788	8.05411
231704_at	CYP3A4	1576	3.548	5.6695	6.24051	5.44221	8.13406	7.45487	7.24432
1554008_at	OSMR	9180	3.54626	10.2081	10.4245	6.00865	10.6654	10.881	10.5738
1564674_a_at	CDC20B	166979	3.54391	5.58011	6.15012	5.56818	8.01079	7.35404	7.40961
204861_s_at	LOC100509323///NAIP	100509323///4671	3.53468	6.24093	6.67824	6.27204	8.21709	7.87333	8.56553
202158_s_at	CELF2	10659	3.52916	5.75826	6.30246	6.65367	8.39685	7.17818	8.59733
206747_at	GPRIN2	9721	3.52774	6.7507	7.10161	6.55424	8.98445	7.70146	9.17687
1566785_x_at	NSF	4905	3.52717	7.21783	7.41929	7.28113	9.08716	8.7571	9.52952
211696_x_at	HBB	3043	3.52066	6.64537	8.6409	6.5859	9.60922	8.84747	8.86302
219295_s_at	PCOLCE2	26577	3.51921	7.30102	8.50204	3.76389	7.72126	8.27749	9.01396
242889_x_at	LOC645431	645431	3.51138	6.54658	6.31976	6.77775	9.18979	7.84897	8.04144
244509_at	GPR155	151556	3.51006	6.27869	7.02024	5.13516	8.16278	7.36889	8.3369
214423_x_at	ALDOB	229	3.50673	5.21747	6.15231	5.91925	7.50231	7.04736	8.16974
211161_s_at	COL3A1	1281	3.50563	3.97297	6.33008	4.32669	6.39526	6.29175	7.37176
1565898_at	METTL15	196074	3.49326	5.20215	4.91757	5.61042	7.41443	6.39962	7.3298
213936_x_at	SFTPB	6439	3.48677	7.05103	7.90405	7.51051	9.42713	8.86858	9.57554
238863_x_at	COG8	84342	3.48646	7.97013	7.74645	7.87242	9.59249	9.31567	10.0861
1563077_at	LOC100289058	100289058	3.4832	5.15927	6.09492	5.47375	7.16267	7.33914	7.62737
204174_at	ALOX5AP	241	3.48157	11.5602	11.7157	8.85357	13.6408	11.8651	12.0228
211512_s_at	OGFR	11054	3.47975	6.44453	7.24283	6.18175	8.59963	8.08051	8.58593
214316_x_at	CALR	811	3.45241	7.68542	8.14253	7.36969	9.23483	9.37435	9.95126
44783_s_at	HEY1	23462	3.44318	6.36582	7.07279	7.3283	8.71693	7.99349	9.40772
232469_x_at	C1orf191	619518	3.44167	6.41637	5.92015	6.10224	8.54178	7.45206	7.79425
211022_s_at	ATRX	546	3.43961	5.39594	5.86674	5.36449	7.7364	6.39446	7.84305
211452_x_at	LRRFIP1	9208	3.43708	12.237	12.6336	12.216	14.1787	13.5018	14.7495
210718_s_at	ARL17A///ARL17B///LOC100294341	100294341///100506084///51326	3.43422	6.39488	6.70021	6.44674	8.76727	8.0409	8.07361
241596_at	NUDT10	170685	3.43177	6.21654	6.56535	6.63482	8.68871	7.56033	8.50452
204387_x_at	MRP63	78988	3.42934	9.38446	10.1353	9.67628	11.1989	11.535	11.7959
235102_x_at	SNORD3B-1///SNORD3B-2///SNORD3D	26851///780852///780854	3.42915	5.39045	6.07387	5.98983	8.34161	5.82998	8.61612
231777_at	CSNK2B///LY6G5B	1460///58496	3.42587	7.35843	7.01016	4.15834	7.52349	8.02598	8.30686
1559263_s_at	ZC3H12D	340152	3.41831	5.40817	5.78147	5.23745	7.96588	6.42034	7.36072
242040_at	GCNT7	140687	3.3969	6.38744	6.4467	6.40492	8.83059	7.74019	7.96093
226438_at	SNTB1	6641	3.39058	5.98745	5.88591	4.88565	8.05516	6.17048	7.81797
205096_at	POM121	9883	3.38274	6.72957	6.59296	6.01316	8.52234	7.82595	8.26197
204813_at	MAPK10	5602	3.37647	6.53039	6.46383	6.36781	8.33915	7.81721	8.47221
233977_at	GREB1L	80000	3.36806	6.28398	6.4528	5.68175	8.33296	7.47211	7.86922
207935_s_at	KRT13	3860	3.36406	11.8719	13.8103	10.0686	13.9171	13.5088	13.5756
AFFX-HUMRGE/M10098_5_at	LINC00273///LINC00273	649159	3.35885	10.5297	12.2846	10.715	12.9191	12.6927	13.1615
220929_at	GALNT8	26290	3.34812	6.21183	5.49619	6.01792	7.99968	7.23266	7.72365
1553400_a_at	C17orf69	147081	3.34263	5.82872	6.17116	5.46315	8.09253	7.17035	7.4231
1554248_at	ZNF638	27332	3.33548	7.14658	7.92016	8.0981	10.2964	8.54129	9.54079
1564362_x_at	ZNF843	283933	3.33471	6.77243	6.87012	7.09995	8.60758	8.37987	8.96774
206513_at	AIM2	9447	3.33302	8.08519	8.9529	5.1387	8.32099	9.12078	9.94553
221696_s_at	STYK1	55359	3.32723	5.43692	5.3386	5.39387	7.57835	6.06312	7.7309
233122_at	KRTCAP2	200185	3.3238	6.99776	6.61428	5.52853	7.89129	7.59749	8.85028
241898_at	LIPH	200879	3.32073	4.83102	5.83119	5.54768	6.67903	7.03599	7.68938
243304_at	LOC286109	286109	3.32022	5.22848	5.60824	6.53	7.73876	7.0196	7.8022
212581_x_at	GAPDH	2597	3.32021	14.5833	15.1225	14.6855	16.8745	15.7136	16.997
230498_at	MCHR1	2847	3.31627	9.61186	9.60779	5.43845	9.68734	9.61167	10.5478
220299_at	SPATA6	54558	3.31458	6.15772	7.20077	4.9773	7.82127	7.0981	8.60291
1554202_x_at	CABP4	57010	3.31048	6.72371	6.89864	6.72138	8.86431	7.70853	8.95201
205475_at	SCRG1	11341	3.30682	4.77561	4.38567	5.69302	6.40217	6.69205	6.93642
221350_at	HOXC8	3224	3.29054	6.30699	6.02664	5.55241	7.81353	7.08103	8.14644
215123_at	61E3.4///LOC100132247///LOC100652992///LOC613037///LOC728888///NPIPL3	100132247///100652992///23117///440345///613037///728888	3.28976	5.1913	5.37625	6.00563	7.62042	6.28414	7.82257
239528_at	PROM2	150696	3.28693	4.97837	6.86233	6.47541	7.7032	7.52533	8.23781
237262_at	FAM59A	64762	3.27123	5.72848	6.76188	6.40623	8.19782	7.80028	8.02799
213831_at	HLA-DQA1///LOC100507718///LOC100509457	100507718///100509457///3117	3.26143	7.63063	7.72294	2.82707	8.15772	7.23051	7.90893
235558_at	RBMS2	5939	3.26122	5.86622	5.82958	5.77055	7.52498	6.91558	8.14203
241331_at	SKAP2	8935	3.25841	5.89415	6.69481	6.47007	8.39261	6.82104	8.95789
238982_at	DENR	8562	3.25338	5.84719	5.00045	4.23904	6.0417	6.59178	7.55901
1554305_at	MGC20647	91370	3.25239	6.45316	7.61911	4.28288	7.68931	6.94836	8.82198
206070_s_at	EPHA3	2042	3.24724	7.41355	8.82746	5.7372	10.4692	7.89155	8.71513
205403_at	IL1R2	7850	3.24699	10.1911	10.5534	6.86499	11.1266	10.598	10.9821
233065_at	RNF207	388591	3.23932	6.10809	7.38082	6.66909	8.48137	7.85669	8.90701
209619_at	CD74	972	3.23349	8.17719	8.69639	3.99671	9.30957	7.51924	9.12075
1552930_at	MMEL1	79258	3.22591	6.66659	6.32565	6.38391	8.61225	7.13713	8.69588
225115_at	HIPK2	28996	3.22425	5.28848	5.15583	5.56785	6.91255	6.76218	7.4043
1553681_a_at	PRF1	5551	3.21095	7.88592	6.86944	6.25824	8.99913	8.37185	8.69162
227321_at	GATS	352954	3.18138	6.03213	6.6384	6.15581	8.16704	7.19748	8.47079
234341_x_at	LOC91548	91548	3.17772	8.28917	8.3145	7.88808	10.0356	9.61569	9.84441
213350_at	RPS11	6205	3.16622	8.31837	8.23796	8.57878	10.0663	9.30237	10.7548
223392_s_at	TSHZ3	57616	3.1645	6.19734	6.28515	5.31459	7.75396	6.96032	8.06872
1556464_a_at	C2orf72	257407	3.16364	7.37719	7.6398	7.46995	9.4583	8.66477	9.34863
228060_at	SLC35F1	222553	3.16189	5.9398	6.25567	5.54933	7.11749	7.20648	8.40319
220283_at	HHIPL2	79802	3.16063	5.9067	6.97677	5.20207	7.52732	7.54405	7.99481
220150_s_at	FAM184A	79632	3.153	5.46559	5.73555	5.4742	7.18293	6.81663	7.64595
213931_at	ID2///ID2B	3398///84099	3.15206	6.5735	6.42425	6.98954	8.54667	8.38025	8.02926
1569013_s_at	LOC96610	96610	3.1476	5.8865	5.70697	5.24431	7.09155	7.27602	7.43297
1558529_s_at	LOC100508047	100508047	3.14597	7.24542	7.62018	7.29327	9.52409	8.63213	8.96316
1559953_at	DDX42	11325	3.13897	5.2785	4.65214	4.92065	6.95134	6.05929	6.79154
220725_x_at	DNAH3	55567	3.12885	8.86678	9.09448	8.61747	10.7392	9.9962	10.7803
242208_at	ZNF37BP	100129482	3.12712	6.19128	6.2314	5.14426	6.99655	7.57934	7.92555
227253_at	CP	1356	3.12592	4.87898	6.26196	6.00714	6.7443	7.71979	7.61682
201601_x_at	IFITM1///IFITM2	10581///8519	3.1204	12.9823	13.5072	9.10139	13.4639	13.4481	13.6041
1569396_at	RAB40C	57799	3.11928	6.65231	6.4025	5.83569	8.03396	7.47112	8.30904
232461_at	AHI1	54806	3.11881	5.7623	6.42861	6.32308	8.22979	7.45017	7.75701
207608_x_at	CYP1A2	1544	3.11456	6.97802	7.36702	7.32244	9.37724	8.30562	8.9017
1553828_at	NXPE1	120400	3.10126	5.8015	5.85721	5.66952	7.65633	6.84263	7.72782
211040_x_at	GTSE1	51512	3.09822	10.6401	11.3427	10.7555	12.5111	12.1787	12.9428
215109_at	RC3H1	149041	3.09437	5.4909	6.28137	5.36636	7.43282	6.88336	7.71138
239093_at	HOGA1	112817	3.09349	5.7737	7.01083	4.77626	7.98227	6.76407	7.70215
212724_at	RND3	390	3.08702	7.57968	7.61759	8.7607	10.1401	9.91026	8.78624
208917_x_at	NADK	65220	3.08449	6.83245	6.61739	6.38867	8.4234	7.94039	8.3498
205777_at	DUSP9	1852	3.07575	5.99745	7.29432	6.63809	8.65984	7.48101	8.65183
207144_s_at	CITED1	4435	3.07056	8.45948	8.98409	4.72806	8.98544	8.51888	9.52282
233241_at	PLK1S1	55857	3.06822	5.30626	5.34798	4.83998	7.42533	5.82311	7.09798
229817_at	ZNF608	57507	3.06256	6.18529	7.05163	6.29252	8.0341	8.12615	8.2134
205608_s_at	ANGPT1	284	3.0619	6.31831	6.29191	6.14958	7.96602	7.57898	8.05808
1554580_a_at	WWP2	11060	3.05814	6.17739	6.59635	6.88728	8.3636	7.84102	8.29436
1557374_at	ABCC9	10060	3.05563	5.21941	5.52258	5.54662	6.92727	6.53841	7.65733
236281_x_at	HTR7	3363	3.05533	6.3423	7.52807	5.11009	7.43576	7.28576	9.09292
221605_s_at	PIPOX	51268	3.04288	5.95006	6.08266	6.3981	8.12317	6.94206	8.1819
210180_s_at	TRA2B	6434	3.0363	8.47836	9.63221	8.05168	10.6642	9.7756	10.5294
207936_x_at	RFPL3	10738	3.03503	6.17692	5.88569	5.67638	8.32182	7.63986	6.58244
222219_s_at	TLE6	79816	3.02794	5.84111	5.46875	5.95718	7.54424	6.70345	7.81435
1561518_at	LOC283914	283914	3.01727	5.65946	5.49317	5.36356	6.9758	6.92787	7.39224
1569637_at	ZNF736	728927	3.01653	5.5754	4.82134	5.64877	6.78706	6.50406	7.53308
216438_s_at	TMSB4X	7114	3.01505	15.3563	15.7928	15.3958	17.3791	16.3268	17.6156
227849_at	RP9	6100	3.0148	6.0728	6.30651	7.17286	8.30233	7.42696	8.59907
243801_x_at	MRPL30	51263	3.00912	8.93707	9.37781	8.76741	10.7	10.4008	10.7495
204449_at	PDCL	5082	3.00446	8.51218	9.37843	9.65225	10.7745	10.7471	10.7825
214104_at	GPR161	23432	3.0034	6.96127	7.07798	5.89722	8.36677	8.16792	8.16158
241715_x_at	ACPT	93650	3.00242	6.72617	7.9758	6.7458	9.44603	8.16864	8.59149
217398_x_at	GAPDH	2597	2.99998	14.6994	15.153	14.7719	16.7592	15.7073	16.9127
229905_at	RAP1GDS1	5910	2.99906	6.68634	6.77192	4.98312	8.19262	7.02437	7.97792
1564231_at	IFT80	57560	2.99478	5.40943	5.5892	5.37513	7.65074	6.58237	6.88801
1560136_at	ARL5C	390790	2.9922	6.60967	6.30057	6.21126	7.68173	7.63367	8.54972
222104_x_at	GTF2H3	2967	2.99122	9.37846	10.0298	9.60803	11.2098	10.7979	11.7508
200095_x_at	RPS10	6204	2.99035	15.1666	15.5752	15.214	17.1671	16.1777	17.3519
227532_at	LRRC39	127495	2.96995	5.69122	5.64715	5.76922	7.55526	6.39743	7.86621
209710_at	GATA2	2624	2.96732	7.25884	8.01302	7.03328	9.04488	8.57769	9.39005
1560733_at	ALG5	29880	2.95296	4.80565	5.38574	4.85925	6.6482	6.31331	6.77561
213089_at	LOC100272216	100272216	2.95259	7.50173	7.69926	7.31991	9.53168	8.3813	9.29385
201049_s_at	RPS18	6222	2.95135	14.816	15.2804	14.8874	16.8566	15.7263	17.085
1570200_at	HELB	92797	2.95019	5.47535	6.11061	6.06188	7.98549	6.95427	7.39051
1560434_x_at	CLTA	1211	2.9437	5.30193	6.85996	6.92396	8.64023	7.75919	7.35933
220103_s_at	LOC100509751///MRPS18C	100509751///51023	2.93892	4.43071	5.39309	5.62727	6.61592	5.78309	7.71793
234907_x_at	POLB	5423	2.9389	5.33253	5.76627	5.71794	7.03093	6.83015	7.62149
221172_at	C7orf69	80099	2.9263	8.87172	8.72786	5.42309	8.91764	9.40189	9.35037
208557_at	HOXA6	3203	2.92035	5.64609	6.55637	5.53446	7.67974	6.95823	7.73737
206819_at	POM121L9P	29774	2.91614	5.46968	7.55217	5.13316	8.10712	7.52749	7.15258
216595_at	FAM186A	121006	2.91361	5.6161	6.08322	5.59154	7.35526	7.08423	7.4798
240771_at	C1orf101	257044	2.91246	6.49581	4.91063	5.27248	7.02813	6.85925	7.41825
232158_x_at	NIPAL1	152519	2.91233	6.21216	5.58745	6.02199	7.31732	6.85622	8.27458
1557586_s_at	ATP6V1H	51606	2.91011	6.3229	6.22974	6.21778	7.61773	7.47308	8.30283
205199_at	CA9	768	2.90885	6.07667	6.1339	5.43593	8.0164	7.6425	6.60895
207403_at	IRS4	8471	2.9065	5.23757	6.04603	6.38807	7.75971	6.97892	7.55088
218010_x_at	PPDPF	79144	2.9033	7.81483	7.3109	9.01259	9.83459	9.32951	9.5873
1554250_s_at	TRIM73	375593	2.89859	7.57503	7.84939	6.69214	9.16919	8.77501	8.77842
208076_at	HIST1H4A///HIST1H4B///HIST1H4C///HIST1H4D///HIST1H4E///HIST1H4F///HIST1H4H///HIST1H4I///HIST1H4J///HIST1H4K///HIST1H4L///HIST2H4A///HIST2H4B///HIST4H4	121504///554313///8294///8359///8360///8361///8362///8363///8364///8365///8366///8367///8368///8370	2.89834	5.10232	6.42837	5.53063	7.66546	6.16515	7.83638
1555167_s_at	NAMPT	10135	2.89627	10.8075	10.437	6.69695	10.6967	11.5032	10.3441
220215_at	ZNF669	79862	2.89586	6.51924	6.84047	6.40724	7.93592	7.27708	9.15592
1562378_s_at	PROM2	150696	2.89376	6.91779	7.31274	5.67825	7.91692	7.68638	8.90431
243017_at	LOC158572	158572	2.88552	6.43674	6.75449	5.5053	7.59785	7.65231	8.03287
235874_at	PRSS35	167681	2.88516	7.71779	6.81635	3.01159	7.29796	6.64216	8.19156
210281_s_at	ZMYM2	7750	2.87649	7.20814	7.47735	6.56641	9.25209	7.96041	8.61234
1558569_at	LOC100131541	100131541	2.87616	6.35413	6.26379	6.42556	7.77742	7.02447	8.81402
1565867_a_at	ZC3H11A	9877	2.87379	6.03416	6.02948	6.09085	8.26794	6.90839	7.54703
225167_at	FRMD4A	55691	2.87225	5.60216	5.9322	6.39889	7.81373	7.41715	7.26892
214880_x_at	CALD1	800	2.87141	6.99134	6.79516	5.85535	8.094	7.96622	8.14692
214414_x_at	HBA1///HBA2	3039///3040	2.86964	7.31457	8.76581	7.23345	10.0548	8.37936	9.44231
240432_x_at	KLF7	8609	2.86855	6.89834	6.78681	7.91802	8.96954	7.88063	9.31396
210508_s_at	KCNQ2	3785	2.8675	6.9405	8.3908	5.96975	8.33274	8.56407	8.96363
217529_at	ORAI2	80228	2.8662	7.82518	8.11354	7.16851	9.01189	9.14089	9.51187
226621_at	OSMR	9180	2.86212	12.2154	12.4924	8.1962	12.2766	12.4891	12.6895
209913_x_at	AP5Z1	9907	2.86204	7.75553	8.3797	8.40333	9.84833	8.84275	10.3986
242088_at	KLHL24	54800	2.86115	5.78854	6.81382	6.1707	8.28207	6.88883	8.15195
1570571_at	CCDC91	55297	2.85955	5.3548	5.44802	4.68261	6.11816	7.07714	6.83749
219249_s_at	FKBP10	60681	2.8593	10.1321	11.5996	9.80046	11.8575	11.8708	12.3507
244471_x_at	PANX2	56666	2.85839	5.48854	6.8935	6.01455	7.68876	7.31746	7.93598
230717_at	LCN12	286256	2.85636	5.40948	5.98535	5.66301	7.39733	6.52872	7.67432
227775_at	CELF6	60677	2.85052	5.91679	5.92387	5.82339	7.53771	7.13211	7.52791
204580_at	MMP12	4321	2.8461	5.52353	5.53224	5.46336	7.27032	6.06722	7.70855
1554595_at	SYMPK	8189	2.84149	8.53955	8.52164	8.04953	10.268	9.20952	10.1532
213453_x_at	GAPDH	2597	2.83518	14.9684	15.3475	15.0316	16.9216	15.9843	16.9519
234960_at	HIST1H4A///HIST1H4B///HIST1H4C///HIST1H4D///HIST1H4E///HIST1H4F///HIST1H4H///HIST1H4I///HIST1H4J///HIST1H4K///HIST1H4L///HIST2H4A///HIST2H4B///HIST4H4	121504///554313///8294///8359///8360///8361///8362///8363///8364///8365///8366///8367///8368///8370	2.83511	6.1197	6.05545	6.16475	7.29047	7.52969	8.02997
1554860_at	PTPN7	5778	2.83495	5.65188	6.21649	5.81847	8.32501	7.04849	6.82331
213477_x_at	EEF1A1///LOC100653236	100653236///1915	2.83411	15.1949	15.625	15.247	17.1804	16.1279	17.2673
200817_x_at	RPS10	6204	2.83008	15.2421	15.6959	15.303	17.1978	16.209	17.3367
241985_at	JMY	133746	2.82603	6.82224	7.78519	7.62766	9.23598	8.4244	9.07105
214003_x_at	RPS20///SNORD54	26795///6224	2.82445	15.184	15.6453	15.2358	17.2179	16.0777	17.2635
211277_x_at	APP	351	2.82305	7.92456	8.10014	7.78704	9.47777	9.05305	9.77269
200801_x_at	ACTB///LOC100505829	100505829///60	2.81956	15.1959	15.6984	15.1884	17.1341	16.1851	17.2498
227524_at	FZD3	7976	2.8193	6.14019	7.35705	5.45055	7.94845	6.9477	8.53764
219859_at	CLEC4E	26253	2.81926	5.37629	5.93311	5.81318	7.26878	6.6516	7.68813
229797_at	MCOLN3	55283	2.81916	9.00178	9.18177	6.58816	10.0953	9.52143	9.64078
238701_x_at	C11orf92	399948	2.81238	11.68	12.3824	11.7185	13.6293	12.7625	13.8645
235779_at	ZNF790-AS1	284408	2.81119	6.55443	6.51539	6.2457	8.19862	7.85148	7.73897
223707_at	RPL27A///SNORA3	6157///619562	2.81025	6.99231	7.56197	6.50532	8.61129	8.11692	8.80348
230742_at	RBM5	10181	2.80994	4.5607	6.09577	5.43481	6.61034	6.20224	7.75032
1559025_at	2014-09-09	10801	2.80844	5.41707	6.40672	4.99901	6.35036	7.02043	7.92132
1566079_at	RPS16P5	647190	2.80603	7.5415	7.31165	7.41809	9.65533	8.59031	8.4912
226402_at	CYP2U1	113612	2.80522	6.38903	7.31722	5.5306	8.04604	7.43436	8.22078
242093_at	SYTL5	94122	2.80101	10.1285	10.5353	9.44626	11.6066	11.6714	11.2898
221234_s_at	BACH2	60468	2.79989	5.32222	5.42092	5.67078	7.29111	6.10491	7.47401
201015_s_at	JUP	3728	2.79878	7.87644	8.49107	5.96552	8.8442	8.40835	9.53487
241779_at	MTX3	345778	2.79644	6.99509	6.75684	6.57775	8.28821	7.58275	8.90949
208776_at	PSMD11	5717	2.79546	8.09613	8.791	6.315	9.83348	8.84716	8.97074
235780_at	PRKACB	5567	2.79541	5.22221	6.70571	5.48074	7.24636	6.63538	7.97609
1554878_a_at	ABCD3	5825	2.79462	8.80372	9.60052	8.13213	10.49	9.98401	10.5103
1569604_at	LOC100133612	100133612	2.79063	6.57676	6.60613	6.8408	8.29859	7.77433	8.39255
227394_at	NCAM1	4684	2.78938	5.88443	5.56059	7.15648	7.8142	7.31617	7.91095
1569490_at	FNDC3B	64778	2.78844	4.85869	6.06072	5.41222	7.047	6.34141	7.38159
223958_s_at	DNAL1	83544	2.78697	5.98043	6.03804	5.90524	7.35481	7.12747	7.87751
203585_at	ZNF185	7739	2.7863	6.87634	5.87183	6.72999	8.2771	7.1005	8.53562
1558076_at	ANKRD32	84250	2.78623	5.77898	4.6054	6.20685	7.39926	5.95974	7.66717
242135_at	LOC100509302	100509302	2.78531	5.59117	6.54813	5.65086	7.66594	7.10909	7.44865
201429_s_at	RPL37A	6168	2.78523	15.0861	15.5205	15.1223	17.0166	15.977	17.1686
1555216_a_at	LOC645722	645722	2.78476	6.6532	8.10317	5.36526	8.34182	7.839	8.37346
226891_at	XXYLT1	152002	2.78429	8.79421	9.02355	4.73422	9.50376	8.4771	9.00305
213837_at	L3MBTL1	26013	2.78408	5.95992	7.52443	6.12557	8.34525	7.61447	8.0818
235000_at	LPP	4026	2.78329	7.43779	6.98857	5.81144	8.16672	8.00703	8.49442
201492_s_at	RPL41	6171	2.78282	15.0202	15.4663	15.0357	16.9257	16.0436	16.9825
236367_at	SMG7	9887	2.78279	5.82893	6.42746	6.82797	8.46554	7.34267	7.70575
235308_at	ZBTB20	26137	2.78114	6.85798	6.68194	5.86717	8.44963	7.23629	8.1482
233600_at	EFCAB6	64800	2.78077	5.57432	5.994	4.45622	7.12444	6.18377	7.14278
206125_s_at	KLK8	11202	2.78025	10.4308	11.0995	7.31901	11.3615	10.8281	11.0855
1553831_at	APOBEC3D	140564	2.7772	6.53843	6.89566	6.12507	8.425	7.13295	8.4221
202917_s_at	S100A8	6279	2.77607	4.88853	6.73886	5.42092	6.99348	6.31137	8.16259
219678_x_at	DCLRE1C	64421	2.77545	8.67799	8.94803	9.69802	10.4984	9.62464	11.6192
227181_at	LNP1	348801	2.7679	6.4237	7.39652	6.57203	8.57934	8.32781	7.89147
1558761_a_at	FAM120AOS	158293	2.76655	7.29785	7.4438	5.74098	8.33301	7.64778	8.90611
208844_at	VDAC3	7419	2.76644	6.14285	6.49261	6.01082	7.53866	7.24993	8.26177
1556183_at	ANKRD36BP2	645784	2.76574	6.39956	6.12066	6.34234	8.11417	7.12903	8.02235
1552690_a_at	CACNA2D4	93589	2.764	6.21431	5.13809	5.98582	7.54388	6.76825	7.42637
238114_at	PCMTD1	115294	2.76226	6.63101	7.71988	7.59807	8.86247	8.31846	9.16559
205847_at	PRSS22	64063	2.76222	6.77216	7.29019	6.67753	8.42219	8.09403	8.62114
205993_s_at	TBX2	6909	2.76158	5.18644	6.59876	6.56808	7.90716	7.51718	7.32543
1554503_a_at	OSCAR	126014	2.761	6.33899	7.19197	5.18916	7.74013	7.32815	8.04743
1553395_a_at	CD200R1	131450	2.75955	6.29483	6.1875	5.84092	7.90548	7.13429	7.67679
215142_at	CXorf27	25763	2.75925	11.5344	13.7174	11.2509	13.1196	13.7614	14.0146
230690_at	TUBB1	81027	2.75869	4.73987	5.84943	5.56753	7.92735	5.9732	6.64823
1564277_a_at	LOC100133920///LOC286297	100133920///286297	2.75817	7.56535	7.35052	7.75252	8.90266	8.80796	9.34891
238545_at	BRD7	29117	2.75301	6.3532	7.60948	6.59994	8.61617	7.67496	8.65451
241757_x_at	DYNC2LI1	51626	2.75244	6.76988	7.56524	7.04187	8.38668	8.7408	8.63163
233787_at	C6orf163	206412	2.75231	6.90147	7.19253	6.35427	8.50247	8.0232	8.30454
207466_at	GAL	51083	2.75218	6.06248	5.62598	5.00016	7.63498	5.93422	7.50115
227783_at	CCDC57	284001	2.75115	8.45205	9.25949	6.88205	10.138	9.562	9.27364
217520_x_at	LOC283683///LOC646278	283683///646278	2.74956	5.21776	5.77568	5.48017	7.20687	5.64848	7.99587
244180_at	ZNF793	390927	2.74893	7.46375	6.99687	6.12797	8.13775	7.93936	8.8881
219792_at	AGMAT	79814	2.7488	6.09901	6.05108	5.95293	7.5022	6.89586	8.08137
219091_s_at	MMRN2	79812	2.74738	6.80086	6.76138	4.95612	7.73708	7.69756	7.45789
234949_at	FRG1B	284802	2.7469	7.03146	6.99349	7.24149	8.26607	8.54395	8.82984
243565_at	CCDC150	284992	2.74175	5.72766	6.58117	6.84269	7.74164	7.74973	8.02545
205381_at	LRRC17	10234	2.74139	5.09422	5.97912	5.19016	7.21227	6.42413	6.99183
225587_at	TMEM129	92305	2.74089	7.22116	7.82086	7.3937	9.40238	8.5171	8.88018
225436_at	FAM108C1	58489	2.73743	6.96395	6.93714	5.39703	7.91598	7.56686	8.17375
231016_s_at	ARNT	405	2.73703	6.01339	6.99841	6.54041	8.24277	7.71801	7.94926
211542_x_at	RPS10	6204	2.73564	15.2899	15.7649	15.3668	17.1957	16.2502	17.3314
238135_at	AGTRAP	57085	2.73527	6.55124	7.3418	5.59667	8.27141	7.59389	7.97945
212046_x_at	MAPK3	5595	2.73461	8.66003	9.15172	8.86758	10.2712	10.263	10.4991
1557666_s_at	AK8	158067	2.73219	6.53571	6.62863	5.9716	7.78093	7.55248	8.1527
242086_at	SPATA6	54558	2.73146	6.38001	6.65327	5.07178	7.69645	7.04548	7.71214
1554538_at	RHOF	54509	2.72816	6.41223	6.58925	6.62167	7.64747	7.60708	8.71238
207439_s_at	SLC35A2	7355	2.72684	6.39754	6.59414	5.45313	7.64179	7.14647	7.99824
211493_x_at	DTNA	1837	2.72609	6.84952	5.91683	6.60001	7.53333	7.74267	8.43086
212203_x_at	IFITM3	10410	2.72462	13.3555	13.9582	10.1531	13.8007	13.7547	14.2496
231830_x_at	RAB11FIP1	80223	2.72454	6.30503	6.58609	5.55777	8.20959	7.70705	6.87028
235798_at	TMEM170B	100113407	2.72404	6.84861	7.12127	5.76957	7.73604	8.10921	8.23145
201666_at	TIMP1	7076	2.72124	15.2352	15.7867	14.4507	16.6623	16.2975	16.8456
231500_s_at	BOLA2	552900	2.71936	6.60099	7.29845	6.6336	8.91031	8.01126	7.94128
213867_x_at	ACTB///LOC100505829	100505829///60	2.71902	15.3393	15.7869	15.2737	17.0942	16.3195	17.3154
206573_at	KCNQ3	3786	2.71715	5.05328	5.82594	5.84542	7.15724	6.47736	7.41632
AFFX-HSAC07/X00351_3_at	ACTB///ACTB///LOC100505829	100505829///60	2.71697	15.2328	15.6685	15.3072	17.0959	16.1871	17.2514
224594_x_at	ACTB///LOC100505829	100505829///60	2.71637	15.3293	15.8055	15.3006	17.1257	16.2964	17.3383
218532_s_at	FAM134B	54463	2.71388	8.90432	9.59133	5.91639	9.61771	9.3709	9.74451
244766_at	61E3.4///LOC100132247///LOC100271836///LOC100506060///LOC100506830///LOC100652992///LOC440354///LOC595101///LOC613037///SLC7A5P1///SMG1///SMG1P1	100132247///100271836///100506060///100506830///100652992///23049///440345///440354///595101///613037///641298///81893	2.71285	6.6934	6.78589	6.97909	8.82977	8.03154	7.91649
221917_s_at	GRSF1	2926	2.7127	6.19229	5.64789	6.08776	7.28836	7.07087	7.8879
213347_x_at	RPS4X	6191	2.71226	14.8934	15.3835	14.9609	16.7662	15.9164	16.8736
206590_x_at	DRD2	1813	2.70807	5.96059	6.64047	6.68156	7.78046	7.26529	8.54867
1557051_s_at	HOTAIRM1	100506311	2.70707	7.72592	8.29084	6.54052	9.37209	8.47291	9.02249
235553_at	GAPVD1	26130	2.70707	6.94127	7.73892	7.43337	8.83016	8.44412	9.14946
227917_at	LOC100506990	100506990	2.70531	9.01121	8.34881	8.77036	10.6064	10.0599	9.77144
219703_at	MNS1	55329	2.70406	5.28275	5.80177	5.32127	6.82337	6.99931	6.88849
238296_at	GLIPR1L1	256710	2.70245	5.99303	6.05541	4.65495	7.50811	6.10567	7.3924
241832_at	FAM98A	25940	2.70059	5.49662	5.90391	5.83424	7.15067	7.18008	7.20386
1570315_at	HTA	283902	2.70017	6.02885	5.85303	6.00592	7.06345	6.45473	8.66878
1553399_a_at	C17orf69	147081	2.69897	6.9181	6.35482	5.43599	8.12596	7.12681	7.75337
216938_x_at	DRD2	1813	2.69715	5.96387	6.55335	6.13199	7.77383	7.44324	7.72645
AFFX-HUMGAPDH/M33197_3_at	GAPDH///GAPDH	2597	2.68982	15.0902	15.5837	15.2779	17.0245	16.0444	17.1654
230837_at	LOC100132057	100132057	2.68689	6.01047	6.58135	5.80119	7.80204	6.9373	7.93149
232680_at	HDGFL1	154150	2.68469	7.50489	7.63422	7.20801	9.07422	8.42582	9.12135
219352_at	HERC6	55008	2.68463	8.92335	9.39572	3.43487	8.96236	8.23939	8.82637
211720_x_at	RPLP0	6175	2.68313	14.7932	15.3242	14.9118	16.6816	15.7815	16.8378
230213_at	C19orf43	79002	2.68095	6.48707	6.77339	5.51539	7.85331	6.98377	8.20699
232597_x_at	SCAF11	9169	2.68022	9.0329	8.33426	8.53108	9.6801	8.94537	11.5398
227499_at	FZD3	7976	2.67953	6.66799	7.39127	3.68137	7.72467	7.06674	7.21516
222160_at	AKAP8L	26993	2.67922	6.59682	7.14794	6.53026	8.23425	7.80065	8.50556
213583_x_at	EEF1A1///LOC100653236	100653236///1915	2.67913	15.074	15.5414	15.1399	17.0252	15.9866	17.0088
229656_s_at	EML6	400954	2.67502	5.98224	6.94049	4.38422	7.20802	7.02336	7.33421
235990_at	LOC100130987	100130987	2.67397	6.99556	5.90542	6.90612	8.53191	7.17473	8.35741
1559716_at	INO80C	125476	2.67389	7.00086	6.9292	7.80113	9.00319	7.92637	9.05844
221107_at	CHRNA9	55584	2.67128	7.19444	10.2524	5.63217	9.07929	9.07115	9.18117
244133_at	USP49	25862	2.66686	6.52896	5.90544	5.99988	7.97021	6.67511	8.0344
225028_at	LOC550643	550643	2.66676	7.42513	7.83965	4.08023	7.10771	7.86372	8.61885
1554114_s_at	SSH2	85464	2.6653	6.78547	6.9692	6.44876	8.16012	7.58172	8.70449
200926_at	RPS23	6228	2.6649	15.3606	15.814	15.4789	17.2541	16.3039	17.3378
239395_at	ARRDC3-AS1	100129716	2.65759	6.52761	6.88921	6.51454	8.41419	7.05003	8.69749
233613_x_at	REXO2	25996	2.65757	4.00621	5.15318	6.64354	7.03624	6.93625	6.06077
200933_x_at	RPS4X	6191	2.656	15.0579	15.5322	15.1345	16.8916	15.9965	17.0642
212869_x_at	TPT1	7178	2.65584	15.0529	15.576	15.1362	16.9149	16.0259	17.0519
1562259_at	TEX9	374618	2.65535	5.15467	5.72503	5.24264	6.73417	5.75436	7.86053
71933_at	WNT6	7475	2.65284	7.93264	7.91383	7.81858	9.37176	8.85399	9.66192
232084_at	SGTB	54557	2.65255	5.02124	5.21938	5.44191	6.75715	6.2786	6.86892
32540_at	PPP3CC	5533	2.65222	5.40835	5.63427	5.67025	7.29833	6.33517	7.30097
232168_x_at	MACF1	23499	2.64927	8.44735	8.45089	7.97618	10.0674	8.84905	10.1747
236240_at	C4orf29	80167	2.64751	7.12508	7.35135	7.36509	8.75706	8.41587	8.8825
202446_s_at	PLSCR1	5359	2.64711	10.4627	10.6928	6.07369	10.1791	10.5961	10.6673
213275_x_at	CTSB	1508	2.64686	10.5876	11.2902	10.068	12.0715	11.7614	12.3257
221653_x_at	APOL2	23780	2.64365	8.27271	9.03003	7.95334	9.85066	9.3548	10.2582
1560754_at	CMTM7	112616	2.64345	6.2249	6.51879	6.67417	8.21725	7.70902	7.69886
213924_at	GNAL	2774	2.64271	8.92169	9.17592	7.06248	9.97044	9.55591	9.83979
213974_at	ADAMTSL3	57188	2.64117	5.6072	5.6406	5.25792	6.96931	6.15007	7.58987
243445_at	BNC2	54796	2.64048	7.20389	7.43671	6.4506	8.52487	7.85225	8.91647
221681_s_at	DSPP	1834	2.6394	6.5541	7.03379	6.75509	9.07152	7.37652	8.09557
242032_at	KIDINS220	57498	2.63596	6.0694	5.56189	5.15244	6.99672	6.29546	7.68655
213340_s_at	TP73-AS1	57212	2.62987	6.51916	6.4872	6.60814	8.06437	7.37559	8.35951
222245_s_at	FER1L4	80307	2.62644	8.02333	8.49603	6.62394	8.90838	9.42767	8.98657
35150_at	CD40	958	2.6254	7.26895	7.47676	7.66585	9.34871	8.25184	8.98862
209398_at	HIST1H1C	3006	2.62447	10.5918	10.4122	8.50679	11.1991	10.9021	11.5856
232914_s_at	SYTL2	54843	2.62391	10.6702	11.4101	7.11379	10.6161	11.3403	11.4128
226078_at	RPUSD1	113000	2.62257	7.28194	7.53269	6.8875	8.70242	8.23017	8.94248
215178_x_at	NAAA	27163	2.62224	6.56802	7.1768	6.59315	8.41671	7.73432	8.35932
226885_at	RNF217	154214	2.62171	7.27245	6.64865	4.25075	7.22904	7.20115	7.91319
228107_at	LOC100127983	100127983	2.61884	6.40189	5.78782	4.959	7.29244	6.42948	7.59358
203542_s_at	KLF9	687	2.61861	7.81583	8.43912	8.18488	10.0079	9.15011	9.44822
225428_s_at	DDX54	79039	2.61857	6.31444	4.84185	5.64734	6.92521	6.81483	7.22994
218939_at	LETM1	3954	2.61746	6.79367	6.51887	6.38557	8.08658	7.66347	8.11256
1552822_at	TMX3	54495	2.61533	6.09155	5.71898	6.21466	7.97578	6.60141	7.60898
200963_x_at	RPL31	6160	2.61523	15.2021	15.6867	15.2859	17.0427	16.1688	17.1239
1563772_a_at	LAMA3	3909	2.61336	6.13095	6.26969	6.51734	8.01223	7.16145	7.90202
1558534_at	LOC100271836///SLC7A5P1///SMG1P1	100271836///641298///81893	2.61275	5.86538	5.65913	5.98389	7.50996	7.15826	6.99689
201647_s_at	SCARB2	950	2.61057	6.52712	6.1225	6.36838	7.74393	7.33916	8.088
228553_at	ENAH	55740	2.61013	5.73958	5.37394	5.16648	6.81648	7.01243	6.60346
228617_at	XAF1	54739	2.6086	7.08949	7.86	5.08359	8.55569	7.68419	7.94303
1556209_at	CLEC2B	9976	2.60792	8.01309	8.59577	6.80299	9.3131	8.56966	9.6778
208825_x_at	RPL23A///SNORD4A	26773///6147	2.60523	15.2083	15.6899	15.3178	17.0411	16.1696	17.1495
1557275_a_at	TLCD2	727910	2.60396	7.00664	7.17913	6.39766	8.52118	8.37071	7.83365
239246_at	FARP1	10160	2.60391	6.38324	6.46689	5.77236	7.45414	7.70941	7.60098
242743_at	IL4R	3566	2.60375	7.09253	7.04929	6.31643	8.45313	7.88599	8.26091
1555452_at	RALGPS1	9649	2.60288	5.92989	7.45477	6.97313	8.51041	7.88835	8.09936
207783_x_at	HUWE1	10075	2.60145	15.1172	15.5638	15.1795	16.9472	16.0233	17.0279
1569335_a_at	STRA6	64220	2.60141	6.21917	7.35673	5.40974	8.34735	7.23856	7.53762
216153_x_at	RECK	8434	2.60082	8.9099	8.52488	8.77493	10.1529	9.57705	10.6167
1556499_s_at	COL1A1	1277	2.5986	5.63272	6.07753	6.034	7.41698	7.16698	7.2935
216755_at	OSBPL10	114884	2.59572	5.9718	7.38815	7.32896	8.66178	7.8451	8.31044
227090_at	PHF21A	51317	2.59556	6.98023	6.62231	6.92466	7.90405	7.82439	8.92691
210797_s_at	OASL	8638	2.59492	9.69929	9.84979	6.57589	9.98497	10.1141	10.1529
226131_s_at	RPS16	6217	2.59429	15.215	15.6419	15.3089	17.068	16.1141	17.1097
1566901_at	TGIF1	7050	2.59427	6.9072	7.30125	6.37377	8.29968	7.4958	8.91272
235497_at	LOC643837	643837	2.59141	6.89514	6.56077	7.40618	8.27066	8.12101	8.59165
242297_at	RREB1	6239	2.59063	6.80529	6.90501	7.81359	8.76703	7.95413	8.92263
211990_at	HLA-DPA1	3113	2.59053	11.4078	10.7692	5.63563	10.75	9.90228	11.2801
1553684_at	PPIL6	285755	2.58758	7.14557	7.77888	7.31629	9.23421	8.3467	8.77464
201094_at	RPS29	6235	2.58521	15.3258	15.8584	15.4533	17.1482	16.2946	17.3056
217207_s_at	BTNL3	10917	2.58447	6.40418	5.75374	6.18697	7.16405	7.11401	8.17643
241954_at	FDFT1	2222	2.58307	5.97034	6.66138	6.38408	7.67025	7.35826	8.09454
213138_at	ARID5A	10865	2.58276	6.53216	7.38962	6.78636	8.33503	7.7636	8.71624
216248_s_at	NR4A2	4929	2.5823	6.96684	6.40317	5.58337	7.98849	6.63404	8.43681
235623_at	ELP2	55250	2.5812	7.20109	7.70632	7.65554	9.51104	8.22681	8.92922
207604_s_at	SLC4A7	9497	2.58069	6.86802	8.25032	6.23644	8.25173	7.88496	9.32136
210771_at	PPARA	5465	2.57891	5.25752	5.39539	5.56422	6.89057	5.84537	7.58148
207808_s_at	PROS1	5627	2.57884	9.60372	10.2008	6.58254	10.2403	10.1382	10.1088
220776_at	KCNJ14	3770	2.57768	5.97567	6.3473	6.0321	7.5319	6.90029	8.02111
216993_s_at	COL11A2	1302	2.5758	7.25014	7.09762	6.45865	8.19577	8.25872	8.44697
208856_x_at	RPLP0	6175	2.57448	14.8597	15.306	14.9201	16.5956	15.8243	16.7587
236560_at	LOC100129884	100129884	2.57035	6.39119	6.50135	6.17505	7.18369	7.35957	8.61022
242861_at	NEDD9	4739	2.57033	5.90699	6.20306	5.70125	7.44568	6.80046	7.65102
236193_at	HIST1H2BC	8347	2.56863	6.96143	6.84551	5.71244	7.56209	7.78074	8.25956
215425_at	BTG3	10950	2.56792	6.25652	6.03973	5.30123	8.24296	7.65729	5.77902
219606_at	PHF20L1	51105	2.56785	5.37334	6.00848	5.82163	6.97484	6.89043	7.41987
205561_at	KCTD17	79734	2.56705	7.68368	8.24656	6.45164	9.06203	8.25794	9.14224
201033_x_at	RPLP0	6175	2.56192	14.7797	15.2618	14.8296	16.5505	15.6928	16.6995
242778_at	LPXN	9404	2.55945	7.25048	6.74604	7.42858	8.15333	8.37565	8.96363
224493_x_at	TMEM241	85019	2.55747	8.9074	9.4971	8.7885	10.2236	10.1496	10.884
1566739_at	PLCE1	51196	2.55665	5.99405	5.78799	5.56856	7.74062	7.14497	6.52776
213614_x_at	EEF1A1///LOC100653236	100653236///1915	2.5558	15.2952	15.6009	15.2657	17.0003	16.1223	17.1005
238564_at	FAM171B	165215	2.55495	5.42525	6.06549	5.23041	7.10055	6.73947	6.941
213433_at	ARL3	403	2.55373	6.04934	7.10431	6.47818	8.5566	6.94629	8.18676
242841_at	LOC100505570	100505570	2.5522	4.90677	6.21143	5.65381	7.21053	6.6654	6.95131
220771_at	LINC00328	51152	2.5514	6.33443	5.48026	5.92855	6.97436	7.04599	7.77676
200741_s_at	RPS27	6232	2.55118	15.1716	15.5862	15.2466	16.9813	15.9678	17.1086
1555529_at	RNH1	6050	2.55002	5.67629	6.274	5.88478	7.76994	6.74353	7.37312
243597_at	FANCB	2187	2.54917	6.31651	5.86653	6.31409	7.81218	7.3691	7.36593
224159_x_at	TRIM4	89122	2.54883	8.77835	9.12836	9.41245	10.6179	10.1156	10.6352
218872_at	TESC	54997	2.54781	5.76324	6.48784	6.66783	7.77072	7.03519	8.16078
201365_at	OAZ2	4947	2.54483	7.9539	9.23484	8.15892	10.0173	9.29028	10.0827
228642_at	HOTAIRM1	100506311	2.54468	9.1385	10.0192	8.13263	10.7863	9.93844	10.608
227966_s_at	CCDC74A///CCDC74B	90557///91409	2.5446	8.4567	8.55724	6.75784	9.53304	9.07541	9.20565
204029_at	CELSR2	1952	2.54357	7.22479	7.79649	6.40358	8.1347	8.21274	9.11799
228380_at	SENP2	59343	2.54344	7.16867	7.07554	6.62469	8.84868	7.60842	8.45215
238788_at	LOC494150	494150	2.54228	6.51521	6.32017	5.93188	7.75884	6.73536	8.31143
230446_at	LOC100506130	100506130	2.54143	7.62916	8.00098	6.18079	9.14217	8.11006	8.59563
208576_s_at	HIST1H3A///HIST1H3B///HIST1H3C///HIST1H3D///HIST1H3E///HIST1H3F///HIST1H3G///HIST1H3H///HIST1H3I///HIST1H3J	8350///8351///8352///8353///8354///8355///8356///8357///8358///8968	2.53654	6.37936	6.11021	5.70604	6.82754	7.45979	7.93687
210761_s_at	GRB7	2886	2.53571	7.99966	8.02013	7.2283	9.73059	8.87708	8.66759
241727_x_at	DHFRL1	200895	2.53463	8.7701	9.09158	8.79752	10.6533	9.59755	10.4336
1568748_at	LOC100508869	100508869	2.53341	6.29567	6.25128	5.609	7.94251	6.72727	7.5094
242711_x_at	FANCM	57697	2.5328	7.13429	7.08828	8.03627	8.93021	8.32682	9.024
224454_at	ETNK1	55500	2.53078	7.13836	7.41768	7.76227	9.4862	7.80207	9.04879
226756_at	CCDC71L	168455	2.53064	12.0622	12.569	10.322	13.2529	12.4553	13.2635
207064_s_at	AOC2	314	2.5261	6.54797	5.90804	5.84927	6.66042	7.70847	7.94713
232096_x_at	FOXP1-IT1	100506815	2.52469	6.70087	6.75769	6.31668	8.05765	7.47586	8.25005
224937_at	PTGFRN	5738	2.52445	7.52066	8.45537	5.37679	8.45225	8.3981	8.51038
212661_x_at	LOC100288602///PPIA	100288602///5478	2.52393	15.1192	15.6214	15.225	16.973	16.0392	16.9605
211978_x_at	LOC100288602///PPIA	100288602///5478	2.52334	15.0763	15.5367	15.1661	16.8931	15.9886	16.9034
238850_at	LINC00461///MIR9-2	407047///645323	2.52282	6.93133	7.42891	5.95604	8.50042	7.70022	8.12077
230147_at	F2RL2	2151	2.52201	10.5911	11.6859	7.91554	11.532	11.5788	11.0854
203107_x_at	RPS2///SNORA64	26784///6187	2.52176	14.8051	15.2467	14.7869	16.5589	15.6947	16.5884
203012_x_at	RPL23A	6147	2.51945	14.8084	15.2297	14.9327	16.5777	15.7605	16.6319
211429_s_at	SERPINA1	5265	2.51929	15.0431	15.5226	14.5021	16.3562	15.7981	16.9125
212743_at	RCHY1	25898	2.51923	6.09741	5.41491	5.0437	7.44648	6.67695	6.43154
236022_at	MYO19	80179	2.51841	7.02903	7.29473	6.4701	8.15502	7.57109	9.06529
208834_x_at	RPL23A///SNORD4A	26773///6147	2.51606	15.2769	15.7448	15.3742	17.0862	16.1649	17.1381
242625_at	RSAD2	91543	2.51363	5.867	6.03411	4.3374	7.44915	6.01932	6.75936
217728_at	S100A6	6277	2.51266	15.1767	15.6063	15.3319	16.9474	16.0451	17.11
201125_s_at	ITGB5	3693	2.51166	8.85866	9.21832	6.78719	9.49398	9.45063	9.9055
214746_s_at	ZNF467	168544	2.50915	6.96719	8.16977	4.82087	8.56232	7.59798	7.77913
213084_x_at	RPL23A///SNORD4A	26773///6147	2.50855	15.247	15.7113	15.313	17.0206	16.1729	17.0584
217739_s_at	NAMPT	10135	2.50599	13.7482	13.8692	11.7615	14.2349	14.523	14.5972
240573_at	LOC374443	374443	2.50546	5.1568	5.17254	5.20606	6.18788	5.84755	7.47519
236449_at	CSTB	1476	2.5043	7.17347	6.27735	6.63253	8.17191	7.85283	8.03183
211328_x_at	HFE	3077	2.50375	7.88625	7.442	7.13336	9.1465	8.06457	9.22279
212284_x_at	TPT1	7178	2.50304	15.1486	15.6582	15.2638	16.9291	16.077	17.0355
200038_s_at	RPL17///RPL17-C18ORF32	100526842///6139	2.50196	15.2241	15.6858	15.3329	17.0182	16.1351	17.0587
1558552_s_at	C3orf55	152078	2.49936	6.12634	6.82852	4.86804	7.52594	6.82862	7.43301
204270_at	SKI	6497	2.49529	7.01185	6.48808	6.59905	8.21765	7.31171	8.52726
204892_x_at	EEF1A1///LOC100653236	100653236///1915	2.49428	15.121	15.415	15.1475	16.9147	15.8521	16.8725
200032_s_at	RPL9	6133	2.49349	15.1115	15.5446	15.2279	16.8735	15.9724	16.9927
222349_x_at	RNF126P1	376412	2.49148	7.67859	8.01202	6.42923	8.50036	8.18697	9.38353
232212_at	PLEKHA8	84725	2.48994	6.71552	6.68846	6.37152	7.84259	7.41266	8.46859
222279_at	HLA-F-AS1	285830	2.48898	7.26383	9.88489	8.15494	9.98748	9.56071	9.70214
200002_at	RPL35	11224	2.48699	14.7808	15.2585	14.8316	16.4678	15.6817	16.6646
216678_at	IFT122	55764	2.48401	7.29807	8.12498	7.06466	9.30868	8.01347	9.10356
200061_s_at	RPS24	6229	2.4833	14.8892	15.3541	14.9176	16.6118	15.7146	16.7714
224424_x_at	ACTR3BP2///ACTR3BP5	399746///440888	2.48307	6.60343	6.40337	6.33389	7.66491	7.92186	7.69029
234332_at	NUB1	51667	2.48305	6.02282	4.96128	6.52925	7.0503	7.22353	7.17585
224276_at	ZNF33A	7581	2.48272	6.13735	5.62353	4.86636	6.92316	6.70531	6.93454
212859_x_at	LOC100505584///MT1E	100505584///4493	2.48174	14.686	15.0934	14.6736	16.4866	15.5259	16.3744
214327_x_at	TPT1	7178	2.48151	14.9575	15.366	15.1139	16.6527	15.8832	16.8351
201315_x_at	IFITM2	10581	2.47977	13.7595	14.2257	10.2276	13.8678	14.0126	14.2631
226623_at	PHYHIPL	84457	2.47742	5.50087	5.71802	6.01303	6.82773	6.53133	7.79937
1564960_at	KRTAP7-1	337878	2.47423	6.41503	5.53931	5.63809	7.30037	7.07176	7.14124
209802_at	PHLDA2	7262	2.47329	6.81577	6.30423	5.10514	7.1314	7.23292	7.78011
244401_at	LCA5	167691	2.47256	6.5151	6.06332	5.497	7.88379	6.66473	7.44492
209246_at	ABCF2	10061	2.47233	7.61821	8.36157	8.35189	9.48383	9.10161	9.66384
228061_at	CCDC126	90693	2.47106	6.33043	6.97646	7.08973	8.45797	7.52275	8.33129
223217_s_at	NFKBIZ	64332	2.47025	8.54557	8.41509	6.27872	9.14497	8.79757	9.21081
225555_x_at	AURKAIP1	54998	2.46995	6.29687	7.56244	6.66588	8.32387	7.7115	8.40327
60084_at	CYLD	1540	2.46807	6.1248	5.49375	6.14979	7.69586	6.59577	7.38686
236382_at	WRAP73	49856	2.46527	6.25158	7.1692	6.80589	8.68653	7.21593	8.22944
213214_x_at	ACTG1	71	2.46391	15.1586	15.611	15.2666	16.8523	16.071	17.0157
1558450_at	A2M	2	2.46352	5.76445	6.26984	6.37623	7.58654	6.78404	7.94211
213290_at	COL6A2	1292	2.4634	6.42428	6.38591	6.54616	7.94086	7.50814	7.80931
211998_at	H3F3A///H3F3B	3020///3021	2.46338	10.3297	11.3238	10.105	12.3905	11.2096	12.0603
241065_x_at	CMAS	55907	2.46337	7.49761	7.88073	7.65449	9.7844	8.32269	8.82763
222853_at	FLRT3	23767	2.46249	5.1007	5.75415	5.73444	7.05166	6.14128	7.29671
235528_at	GUCA1B	2979	2.46209	6.52756	6.90386	7.34705	7.89217	8.1526	8.63335
213002_at	MARCKS	4082	2.46095	7.5618	8.11002	7.26825	9.35075	8.52867	8.9583
236557_at	ZBTB38	253461	2.45857	7.07007	7.55039	7.25901	8.87445	8.02079	8.87768
213919_at	DNAJC4	3338	2.4581	6.40169	6.46468	6.23745	7.09487	7.97029	7.9313
222802_at	EDN1	1906	2.45805	6.46276	6.01607	6.19298	7.97544	6.25245	8.33646
211551_at	EGFR	1956	2.45799	6.44395	6.53802	6.5092	7.72099	7.27696	8.38567
242780_at	VAPA	9218	2.45795	5.9486	6.59189	5.7194	6.95569	7.7316	7.46497
213238_at	ATP10D	57205	2.45655	8.83774	8.12987	2.59657	7.5801	8.22265	7.65133
222218_s_at	PILRA	29992	2.45464	5.82678	6.53918	5.55251	7.42031	7.36622	7.01847
1560081_at	LOC100505648	100505648	2.45438	7.84559	8.28024	7.59365	9.41703	8.87004	9.3185
1553570_x_at	COX2	4513	2.44817	15.3283	15.6386	15.1832	16.9664	15.9841	17.0747
238473_at	LOC100216545	100216545	2.44767	6.57644	7.14969	6.65079	8.42609	7.57734	8.24771
219691_at	SAMD9	54809	2.44679	6.14021	6.00653	4.94612	7.21193	7.32095	6.43265
1554026_a_at	MYO10	4651	2.44626	7.07941	7.55481	8.07692	9.26604	8.51534	8.80149
210646_x_at	RPL13A///RPL13AP5///SNORD32A///SNORD33///SNORD34///SNORD35A	23521///26816///26817///26818///26819///728658	2.44626	15.3171	15.7103	15.3285	16.9737	16.1744	17.0795
207498_s_at	CYP2D6	1565	2.44445	6.24487	6.74978	7.14046	8.09611	7.70769	8.19984
212537_x_at	RPL17///RPL17-C18ORF32	100526842///6139	2.44009	14.8016	15.3765	14.924	16.5924	15.7463	16.6242
1553285_s_at	RAD9B	144715	2.43991	5.39136	5.87372	5.79751	7.40545	6.22766	7.28997
1554182_at	TRIM73///TRIM74	375593///378108	2.4399	5.85387	6.1893	5.13072	7.09924	6.67694	7.25818
201565_s_at	ID2	3398	2.43966	7.76813	7.93879	8.21737	9.60723	8.78092	9.39617
1556277_a_at	PAPD4	167153	2.43874	6.40932	6.22506	6.34272	8.42094	6.77946	7.6351
1554985_at	ZNF396	252884	2.43656	4.63994	6.39405	5.68571	6.12069	6.73496	7.71861
227341_at	BEND7	222389	2.43591	7.77616	7.95834	5.91015	8.45374	8.25025	8.79403
1553479_at	TMEM145	284339	2.43542	6.13262	6.4149	5.04627	7.36018	7.05139	7.03473
222563_s_at	TNKS2	80351	2.43455	6.45516	6.48603	6.36796	7.68112	7.60766	7.87135
244193_at	DNAJC22	79962	2.43415	7.14823	7.4834	7.06058	9.09281	7.55809	8.89157
221626_at	ZNF506	440515	2.43323	6.04868	5.38281	6.34476	7.55627	6.42012	7.64848
243296_at	NAMPT	10135	2.43303	10.5436	11.4853	8.56234	11.6538	11.0033	11.7824
211972_x_at	RPLP0	6175	2.43239	14.7842	15.2297	14.7269	16.4368	15.5599	16.5913
236665_at	CCDC18	343099	2.43077	5.93577	5.2928	7.2898	7.81521	6.42868	8.11872
228693_at	CCDC50	152137	2.42973	7.2983	7.75871	6.77168	8.80903	8.1915	8.67055
211378_x_at	LOC100288602///PPIA	100288602///5478	2.42935	15.038	15.5014	15.1314	16.7471	15.9152	16.8501
225029_at	LOC550643	550643	2.42729	11.4888	11.7082	7.98429	11.6819	11.6644	11.6731
244092_at	ZRANB3	84083	2.42697	5.88506	6.00724	6.22379	8.01089	6.90848	7.03418
1561976_at	C1orf167///LOC100506310	100506310///284498	2.4264	6.77639	7.16282	6.75901	8.46175	7.50207	8.57085
1553575_at	ND6	4541	2.42416	7.88093	9.12194	8.90616	9.98589	9.46659	10.289
224580_at	SLC38A1	81539	2.42388	6.19727	5.29036	6.21558	7.38326	6.70666	7.44524
1559566_at	FBXO42	54455	2.42255	5.73167	5.45833	5.58115	7.14293	6.39835	7.05946
243880_at	GOSR2	9570	2.42063	5.63082	5.86003	5.91714	7.23162	6.39379	7.60872
244756_at	ANKRD13D	338692	2.41673	7.19821	6.50047	6.41906	7.64649	7.75634	8.53407
205871_at	PLGLA///PLGLB1///PLGLB2	285189///5342///5343	2.41387	7.22811	7.25629	6.91647	8.72564	8.49302	7.99625
1554885_a_at	LOC100653079///PRIM2	100653079///5558	2.41355	5.93254	6.15207	6.77444	6.88437	7.81314	7.97501
241456_at	FAM78B	149297	2.41192	6.98341	7.43416	5.01684	7.6132	7.61359	8.01817
1552970_s_at	ZMYM6	9204	2.41124	5.64641	5.59683	5.259	6.86106	6.52294	6.92759
236262_at	MMRN2	79812	2.41118	6.24154	6.29446	5.91981	8.02101	6.51812	7.7259
238324_at	GATAD2A	54815	2.41053	6.48322	6.54369	5.51527	7.32422	7.29768	7.72833
1553661_a_at	HUS1B	135458	2.41019	5.87584	6.2085	6.32533	7.6373	7.2743	7.30551
202149_at	NEDD9	4739	2.41004	5.45536	4.38618	5.14886	6.07151	6.30175	6.42432
201257_x_at	RPS3A///SNORD73A	6189///8944	2.40792	15.2089	15.6726	15.2726	16.8416	16.079	17.0369
206383_s_at	G3BP2	9908	2.40677	7.3573	7.12374	6.72612	8.49536	8.08341	8.42968
1559975_at	BTG1	694	2.4067	6.67795	6.70034	7.7834	9.10507	7.40779	8.44999
243552_at	MBTD1	54799	2.40596	6.17829	6.18695	6.25732	7.65063	7.55835	7.21342
206516_at	AMH	268	2.40573	7.06129	7.87527	7.41761	9.10985	7.9343	9.10945
229450_at	IFIT3	3437	2.40416	11.2538	11.5133	7.81678	11.6451	11.3411	11.3942
213591_at	ALDH7A1	501	2.40362	7.92744	8.47481	6.84583	9.36115	8.64078	9.04178
1569940_at	SLC6A16	28968	2.40324	7.51018	8.03628	6.51083	8.98871	8.20964	8.65388
1560274_at	WTAP	9589	2.40224	6.06953	5.63297	5.44574	7.82168	6.39773	6.72197
200716_x_at	RPL13A///RPL13AP5///SNORD32A///SNORD33///SNORD34///SNORD35A	23521///26816///26817///26818///26819///728658	2.40014	15.0893	15.5417	15.0483	16.7276	15.8798	16.8612
200763_s_at	RPLP1	6176	2.39971	15.1202	15.5936	15.2261	17.0043	15.8901	16.834
210837_s_at	PDE4D	5144	2.39898	7.36284	7.38833	5.20044	8.44607	7.58383	7.70897
214850_at	LOC100170939	100170939	2.39865	6.29908	6.95487	7.18751	8.30837	7.75035	8.16942
211970_x_at	ACTG1	71	2.39804	15.0659	15.5007	15.1276	16.7136	15.9211	16.8451
244424_at	LOC439938	439938	2.39702	5.10977	6.09176	6.37637	7.76301	6.28018	7.31846
212270_x_at	RPL17///RPL17-C18ORF32	100526842///6139	2.39661	14.8459	15.3191	14.9525	16.5801	15.7178	16.6026
212991_at	FBXO9	26268	2.39525	6.75171	6.75382	5.74735	8.05024	7.17618	7.807
217733_s_at	TMSB10	9168	2.39372	15.3269	15.8117	15.4567	17.003	16.2472	17.1229
232777_s_at	C6orf118	168090	2.38873	5.9096	5.76488	5.59157	6.9519	6.38982	7.69308
242447_at	C3orf70	285382	2.38855	5.13142	5.32177	5.66578	6.77074	7.09004	6.02659
239031_at	SSTR2	6752	2.38845	6.10639	5.54625	6.10522	8.579	7.2906	5.65648
203303_at	DYNLT3	6990	2.38707	6.11993	7.19514	7.46135	8.07211	8.1791	8.29094
209733_at	MID2	11043	2.38688	6.94426	7.63343	5.2391	8.06585	7.45854	8.05779
209951_s_at	MAP2K7	5609	2.38641	6.21703	6.51859	6.01973	7.14266	7.16071	8.21651
230879_at	BAG2	9532	2.38554	5.04456	6.39801	6.51758	7.4565	7.05668	7.20991
203488_at	LPHN1	22859	2.38306	8.76332	9.65237	7.06108	9.91036	9.52516	9.79969
1569126_at	CCNC	892	2.38193	5.31953	5.46242	5.80294	5.9593	6.70699	7.67498
220063_at	GSTCD	79807	2.38183	6.1095	6.30898	5.40142	6.86458	7.17686	7.53468
240928_at	FCF1	51077	2.3808	7.03651	7.17364	6.71171	8.49638	7.96907	8.21075
220288_at	MYO15A	51168	2.38001	5.58054	5.8795	5.35075	7.54156	6.09148	6.93065
243709_at	SLC38A9	153129	2.3767	6.74316	7.14413	6.78941	8.13896	8.13615	8.14847
210241_s_at	TP53TG1	11257	2.37603	6.54891	7.83053	5.95859	8.25036	7.70105	8.13227
217282_at	MAN1A2	10905	2.37484	5.58623	5.97689	5.87005	7.21506	7.33328	6.62831
213941_x_at	RPS7	6201	2.37387	14.91	15.2863	14.9835	16.5919	15.637	16.6926
212790_x_at	RPL13A///RPL13AP5///SNORD32A///SNORD33///SNORD34///SNORD35A	23521///26816///26817///26818///26819///728658	2.37343	15.1874	15.6639	15.2953	16.8685	16.0665	16.9525
210695_s_at	WWOX	51741	2.37322	7.59405	7.66966	7.37144	8.48495	8.58776	9.30298
206323_x_at	OPHN1	4983	2.37168	11.5328	11.4819	11.5549	13.0604	12.068	13.1789
202766_s_at	FBN1	2200	2.37098	9.09626	8.97292	7.35722	9.41009	9.34273	10.41
238695_s_at	RAB39B	116442	2.36933	4.26958	6.02945	4.76581	5.66896	5.98259	7.14673
215032_at	RREB1	6239	2.36897	6.08818	6.60001	6.29193	8.14537	6.93063	7.63692
201293_x_at	LOC100288602///PPIA	100288602///5478	2.36849	15.0918	15.5671	15.1902	16.7639	15.9459	16.8713
220236_at	PDPR	55066	2.36762	5.99762	5.80073	6.70549	8.14643	6.95499	7.13272
204955_at	SRPX	8406	2.36653	12.8669	13.1673	10.8434	13.5223	13.8324	13.2511
211983_x_at	ACTG1	71	2.36572	15.2112	15.6658	15.2743	16.8422	16.0788	16.9572
232239_at	LOC643529	643529	2.36509	5.93234	6.40101	5.70914	7.27373	6.74486	7.74958
211765_x_at	PPIA	5478	2.36501	15.1054	15.5796	15.1839	16.7314	15.9622	16.9008
231024_at	PGM5-AS1	572558	2.36406	6.81554	6.29358	6.29498	8.22388	6.9689	7.93512
231017_at	STK11	6794	2.3635	8.40619	9.01047	8.87387	10.4733	9.60718	9.93278
227842_at	RAB30	27314	2.36142	5.74843	5.52495	5.78721	7.12575	6.50779	7.14601
242313_at	LOC728730	728730	2.36061	5.0636	5.91863	5.0042	7.48319	5.73375	6.48698
1557158_s_at	MLL3	58508	2.36006	5.9781	5.60979	5.81205	7.58333	7.02322	6.50985
212433_x_at	RPS2///SNORA64	26784///6187	2.35997	14.9874	15.3779	15.005	16.63	15.9042	16.5526
200003_s_at	RPL28	6158	2.35791	15.2642	15.7307	15.2755	16.93	16.1256	16.9273
203680_at	PRKAR2B	5577	2.35712	10.382	11.1218	6.6735	10.3891	10.7676	10.7317
227099_s_at	C11orf96	387763	2.35428	9.58504	9.8154	8.45275	10.3491	10.5541	10.6559
229563_s_at	RPL10A	4736	2.35402	15.0362	15.5037	15.1408	16.7002	15.9009	16.7849
200949_x_at	RPS20///SNORD54	26795///6224	2.35304	14.7611	15.2611	14.8595	16.451	15.6469	16.4875
227292_at	C11orf84	144097	2.34769	7.46876	7.04017	7.74469	9.07526	8.21846	8.65362
206023_at	NMU	10874	2.34615	9.46472	9.32482	6.32581	9.88202	9.4528	9.47141
1553674_at	LRRIQ3	127255	2.34587	5.34552	5.1064	5.8915	7.2015	6.0742	6.75809
202445_s_at	NOTCH2	4853	2.34573	6.98354	6.9992	6.34138	7.89247	7.64602	8.47574
221703_at	BRIP1	83990	2.3457	5.99577	5.5284	6.57039	7.41597	7.07452	7.29413
1566403_at	SNORA68	26780	2.34519	4.87245	6.28427	5.55142	6.98086	6.20967	7.20672
210896_s_at	ASPH	444	2.34503	9.31568	9.75902	6.24313	9.66371	9.91451	9.42845
207499_x_at	UNC45A	55898	2.345	7.49042	7.00592	6.37716	8.09632	7.67601	8.78994
215078_at	LOC100129518///SOD2	100129518///6648	2.34436	9.8027	9.2416	6.41514	8.69881	10.6473	9.8009
230318_at	SERPINA1	5265	2.34412	12.0044	12.3103	9.16966	12.05	12.1525	12.969
200909_s_at	RPLP2///SNORA52	6181///619565	2.34411	15.1007	15.5085	15.271	16.7498	16.0079	16.8096
221453_at	G6PC2	57818	2.34238	6.09002	5.60998	5.70171	7.70889	6.69207	6.68468
242986_at	NAV1	89796	2.34072	4.96564	4.8343	6.5293	6.71607	6.39312	6.90091
1494_f_at	CYP2A6	1548	2.34032	6.19299	7.00855	6.51774	7.698	7.2986	8.4028
206009_at	ITGA9	3680	2.33821	5.21502	6.23819	5.73224	7.14568	7.0683	6.64769
225560_at	POMT2	29954	2.33788	7.8064	7.47624	7.10062	8.65866	8.49147	8.90871
239533_at	GPR155	151556	2.33771	6.06632	6.15633	5.14337	7.14767	6.50886	7.38479
213478_at	KAZN	23254	2.33549	7.45338	7.5656	5.84373	8.10789	8.17758	8.24842
214022_s_at	IFITM1	8519	2.33465	13.7201	14.2324	10.179	13.8524	13.9235	14.0252
241983_at	PTPN2	5771	2.33137	6.57486	6.5785	6.5665	8.0612	7.45948	7.86271
238560_at	CALCOCO2	10241	2.33082	6.69266	6.266	6.48098	7.98173	7.32906	7.79137
244495_x_at	TMEM241	85019	2.32917	9.50986	10.1186	9.48068	11.0166	10.481	11.2711
204655_at	CCL5	6352	2.32897	7.55916	8.29986	4.92494	7.84173	7.90587	8.69542
1557357_at	LOC440944	440944	2.32834	6.1846	6.06412	6.10884	7.79771	6.86187	7.35589
226111_s_at	ZNF385A	25946	2.32743	6.01308	6.45984	5.68921	7.10181	7.7722	6.94434
1553569_at	COX2	4513	2.32715	15.3087	15.669	15.2344	16.939	15.9826	16.9462
214544_s_at	SNAP23	8773	2.32649	6.01417	4.97915	6.83644	7.23033	6.83793	7.41597
213080_x_at	RPL5///SNORD21	6083///6125	2.32532	15.2211	15.695	15.4675	16.9231	16.157	16.9558
AFFX-HUMGAPDH/M33197_M_at	GAPDH///GAPDH	2597	2.32378	14.8685	15.3137	14.977	16.5252	15.7873	16.4961
218974_at	SOBP	55084	2.32041	7.44141	8.92924	5.4141	8.10393	8.60326	8.72072
212185_x_at	MT2A	4502	2.3193	15.1884	15.615	15.2418	16.8358	16.07	16.7806
1561942_x_at	ERVK13-1	100507321	2.31806	6.45334	7.19853	5.83817	8.00295	6.92078	8.20506
213377_x_at	RPS12	6206	2.31714	15.2904	15.7067	15.2645	16.8579	16.0575	16.9832
1564028_s_at	FAM115C	285966	2.31681	5.81501	6.21567	6.2488	7.34034	7.00804	7.56751
213687_s_at	RPL35A	6165	2.3165	14.9688	15.4205	14.6777	16.41	15.7823	16.5105
219469_at	DYNC2H1	79659	2.31618	7.71347	7.54087	6.08507	8.33626	7.96671	8.67168
201550_x_at	ACTG1	71	2.31566	15.0401	15.487	15.1525	16.6495	15.8854	16.779
236267_at	ZNF346	23567	2.31432	7.72293	7.89294	7.37893	9.11368	8.37062	9.14226
212391_x_at	RPS3A///SNORD73A	6189///8944	2.31426	15.2897	15.7467	15.3335	16.8764	16.0793	17.0459
1557091_at	MAMSTR	284358	2.31381	7.20175	6.61417	7.04323	8.51731	7.48757	8.48507
1556336_at	RBMX///SNORD61	26787///27316	2.31258	5.00865	5.66209	6.14117	6.7116	6.3603	7.36852
211296_x_at	UBC	7316	2.31242	14.844	15.2674	14.9807	16.5885	15.6331	16.4987
1559585_at	DDX60L	91351	2.30991	5.36541	5.84187	5.72163	7.44768	6.56712	6.53761
208695_s_at	LOC100652821///RPL39	100652821///6170	2.30936	15.238	15.6243	15.4006	16.9727	15.9432	16.9695
202687_s_at	TNFSF10	8743	2.30842	8.67823	6.75148	4.25252	7.41057	7.39201	8.50038
228552_s_at	ISYNA1	51477	2.30757	6.24116	6.61408	6.05899	8.01664	7.09365	7.42306
202833_s_at	SERPINA1	5265	2.3073	15.0447	15.4224	14.1952	16.0346	15.7685	16.4778
200888_s_at	RPL23	9349	2.30582	14.7757	15.1858	14.9795	16.3669	15.7049	16.4849
223340_at	ATL1	51062	2.30469	8.23489	7.73356	5.79877	8.61059	8.42061	8.34974
239067_s_at	PANX2	56666	2.30051	7.58806	7.10167	6.66531	8.56363	8.10164	8.29562
39650_s_at	PCNXL2	80003	2.29914	7.67168	8.1783	5.99574	8.56959	8.16813	8.71129
226559_at	IER5L	389792	2.29867	8.88989	9.55734	9.57003	10.9024	10.2262	10.491
1554329_x_at	STXBP4	252983	2.2975	5.43745	5.27217	6.11873	6.85274	5.75972	7.81608
211942_x_at	RPL13A///RPL13AP5///RPL13AP6///SNORD32A///SNORD33///SNORD34///SNORD35A	23521///26816///26817///26818///26819///644511///728658	2.29686	14.6008	15.2201	14.5801	16.3255	15.4498	16.2247
228982_s_at	USP42	84132	2.29596	5.73921	6.29297	4.95967	7.24389	6.40071	6.94455
242844_at	PGGT1B	5229	2.29384	6.36589	7.19428	7.05664	8.34676	7.80593	8.05743
208792_s_at	CLU	1191	2.29343	8.22922	8.35444	7.16591	9.16699	9.27238	8.90273
212734_x_at	RPL13///SNORD68	606500///6137	2.29262	14.9864	15.4162	15.0346	16.6083	15.7749	16.6449
1553567_s_at	ATP6	4508	2.29206	14.9337	15.2618	14.758	16.4189	15.7815	16.3431
213414_s_at	RPS19	6223	2.29206	15.2888	15.7093	15.3	16.9311	16.0793	16.8777
213389_at	ZNF592	9640	2.29204	7.47525	6.95212	6.76447	8.65385	7.88587	8.242
224916_at	TMEM173	340061	2.29035	7.04879	6.80193	5.68641	7.60869	7.34449	8.17066
1554899_s_at	FCER1G	2207	2.2901	8.49471	8.79424	6.37684	8.41058	9.57312	9.26831
226564_at	ZFAT	57623	2.28956	6.5625	7.29277	6.93218	8.59544	7.08799	8.68923
207524_at	ST7///ST7-OT3	7982///93655	2.28924	7.04058	6.76102	6.45841	8.28419	7.56469	7.99572
1553983_at	DTYMK	1841	2.2889	8.35309	7.87544	7.5514	8.84565	9.22784	9.29039
225172_at	CRAMP1L	57585	2.28753	7.5774	7.82045	7.60942	8.72583	8.77909	9.08372
213409_s_at	RHEB	6009	2.28716	5.41305	7.1527	7.02	7.50347	7.77498	7.88796
244575_at	POLA2	23649	2.28593	5.90935	6.39225	6.17433	7.44279	6.60893	8.00255
208384_s_at	MID2	11043	2.28548	7.81762	8.13055	6.00797	7.91421	8.26854	9.35087
220946_s_at	SETD2	29072	2.28423	6.08209	6.5764	6.65482	7.26354	7.2913	8.3336
203589_s_at	TFDP2	7029	2.28368	8.43786	8.91773	8.11558	9.99599	8.90745	10.1418
215114_at	SENP3	26168	2.28284	6.59467	6.43571	6.21424	6.96105	7.82035	8.03571
221028_s_at	GFOD2	81577	2.28199	7.57024	7.46036	6.75695	8.64248	8.38581	8.33013
1552942_at	LOC149373	149373	2.28061	5.98037	6.37914	6.31002	7.92516	6.61653	7.6961
231892_at	C9orf100	84904	2.28044	6.42478	6.29047	6.93176	7.69382	7.16826	8.35287
242876_at	AKT3	10000	2.2798	6.34765	5.65958	5.48102	7.79357	6.42731	6.83409
236805_at	C9orf96	169436	2.27933	5.30232	5.54354	5.33979	6.90012	6.11149	6.73986
218677_at	S100A14	57402	2.27737	6.69119	6.70833	6.14452	7.95951	7.01151	8.13512
208929_x_at	RPL13///SNORD68	606500///6137	2.27699	14.9296	15.3288	14.9769	16.5184	15.7203	16.558
237510_at	MYNN	55892	2.27699	6.89407	7.69346	7.00021	8.8893	8.53785	7.72197
212988_x_at	ACTG1	71	2.27662	15.0598	15.4916	15.1311	16.6372	15.8708	16.7352
218870_at	ARHGAP15	55843	2.27634	11.4535	11.722	7.68886	11.3672	11.3221	11.7352
219559_at	SLC17A9	63910	2.276	8.06601	8.52576	7.58021	9.36721	9.28999	9.07428
236134_at	DCAF7	10238	2.27509	6.14022	7.04214	6.19024	7.69245	7.58119	7.65675
200781_s_at	RPS15A	6210	2.27462	14.7935	15.1899	14.9267	16.3795	15.6155	16.472
241910_x_at	LOC100507904	100507904	2.27414	6.62893	7.5156	6.49403	8.29974	7.75074	8.14404
212363_x_at	ACTG1	71	2.27374	14.9206	15.3573	14.9958	16.48	15.7717	16.5772
236363_at	LSM3	27258	2.27234	4.94333	6.36854	5.69029	6.74759	6.82456	6.98255
208523_x_at	HIST1H2BC///HIST1H2BE///HIST1H2BF///HIST1H2BG///HIST1H2BI	8339///8343///8344///8346///8347	2.2723	8.14719	7.76388	6.55897	8.8756	8.32826	8.81866
208581_x_at	MT1X	4501	2.27133	14.895	15.346	14.9585	16.4937	15.7088	16.5476
222556_at	ALG5	29880	2.27091	6.14165	5.69838	5.56484	7.3258	6.18424	7.44464
211943_x_at	TPT1	7178	2.27056	14.9809	15.3986	15.0562	16.5388	15.8087	16.6373
203921_at	CHST2	9435	2.27001	7.33029	6.69356	5.8147	7.93023	7.87727	7.57916
1552752_a_at	CADM2	253559	2.26901	7.66301	6.94594	5.39386	8.07591	7.58356	7.88953
204595_s_at	STC1	6781	2.26843	9.50016	9.36031	5.82909	9.41518	9.49331	9.32615
208904_s_at	RPS28	6234	2.26735	14.6814	15.0988	14.6119	16.2783	15.2933	16.3635
1570173_at	INTS7	25896	2.26488	5.28016	5.39291	6.13736	6.78296	5.90471	7.66106
239068_at	GNL1	2794	2.2638	5.99617	4.73099	6.19778	7.05316	6.57389	6.83414
212578_x_at	RPS17///RPS17L	100505503///6218	2.26358	14.687	15.102	14.7591	16.1871	15.449	16.4478
219506_at	C1orf54	79630	2.26234	6.276	7.55314	6.19759	7.40445	7.79663	8.35909
211692_s_at	BBC3	27113	2.26231	7.16306	7.81327	7.25528	8.5503	8.3717	8.84301
228170_at	OLIG1	116448	2.26137	5.82479	6.37564	5.76918	7.5381	6.27531	7.6878
220580_at	BICC1	80114	2.26079	5.42769	6.08635	5.89204	7.24136	6.00654	7.68865
1563483_at	FAM91A2	57234	2.26038	6.5126	6.3838	6.54432	7.42117	7.92065	7.62859
202028_s_at	RPL38	6169	2.25965	9.87371	10.4869	10.0629	11.2565	11.0862	11.6092
227679_at	HDAC11	79885	2.25938	6.84982	7.15342	6.49594	8.15859	7.61021	8.25817
211995_x_at	ACTG1	71	2.25706	14.9481	15.3927	15.0803	16.49	15.8318	16.6226
1556684_at	RPPH1	85495	2.2556	6.78314	7.97743	7.22311	8.63936	8.14665	8.71822
219401_at	XYLT2	64132	2.25537	8.01206	7.88941	7.34033	9.21077	8.48578	9.06535
230949_at	SLC23A3	151295	2.25427	6.1033	7.07997	6.99003	8.27187	7.3401	8.07931
224694_at	ANTXR1	84168	2.25399	9.67665	9.17425	6.68165	9.99575	9.60959	9.44465
214351_x_at	RPL13///SNORD68	606500///6137	2.25381	15.0724	15.5189	15.1448	16.6536	15.942	16.6577
1555872_a_at	LOC728903///MGC21881	389741///728903	2.25339	9.17056	9.5236	9.29871	10.8228	9.81128	10.8751
207593_at	ABCG4	64137	2.25246	6.18533	7.10952	5.61095	7.79886	7.25607	7.36536
225105_at	C12orf75	387882	2.25158	10.5117	10.5853	6.47206	10.2329	10.5585	10.2904
202175_at	CHPF	79586	2.24984	7.48552	8.64685	6.82375	8.95159	8.32711	9.1869
206067_s_at	WT1	7490	2.24925	7.68996	7.6705	6.46849	8.17655	8.23648	8.92425
213553_x_at	APOC1	341	2.24918	10.5203	11.4846	9.95112	11.9837	11.4968	11.9836
201426_s_at	VIM	7431	2.24673	14.881	15.2824	14.9138	16.4435	15.7126	16.4246
202756_s_at	GPC1	2817	2.24644	9.90827	10.5623	7.80569	10.6101	10.5662	10.6028
219892_at	TM6SF1	53346	2.24621	5.69045	5.08527	6.62967	7.35261	6.26438	7.29087
1559005_s_at	CNTLN	54875	2.24549	6.77399	7.01325	7.48533	8.18653	8.21954	8.36759
208966_x_at	IFI16	3428	2.24536	12.7977	12.9403	9.73423	12.7648	13.0422	13.1661
241745_at	LOC100507557	100507557	2.2449	5.64823	6.28079	6.39845	7.44076	6.41115	7.9755
244547_at	SGK494	124923	2.24422	6.0789	6.2843	5.26387	7.38738	6.94574	6.7926
201665_x_at	RPS17///RPS17L	100505503///6218	2.24377	14.7575	15.1992	14.8239	16.2703	15.5254	16.4827
200674_s_at	RPL32	6161	2.24225	14.5816	15.0302	14.6267	16.0931	15.3774	16.2628
216180_s_at	SYNJ2	8871	2.24204	7.81948	8.32601	8.23649	9.1602	8.72268	9.99354
212933_x_at	RPL13///SNORD68	606500///6137	2.24162	14.692	15.2641	14.8139	16.2674	15.5379	16.4583
221607_x_at	ACTG1	71	2.24	15.1505	15.5868	15.2558	16.6821	16.0049	16.7967
1555862_s_at	MICALL2	79778	2.23921	7.0545	7.66705	7.85852	9.04345	8.45859	8.567
239082_at	FZD3	7976	2.23492	7.43267	8.5711	6.30222	8.96362	8.52269	8.30037
205383_s_at	ZBTB20	26137	2.23402	7.68931	7.61572	6.46277	9.11909	7.79267	8.33495
41856_at	UNC5B	219699	2.23299	7.04447	7.2559	7.4165	8.58709	7.80073	8.80598
203891_s_at	DAPK3	1613	2.23113	7.36377	7.22712	6.84567	8.14173	8.34992	8.41823
238632_at	LOC100505946	100505946	2.23068	9.66926	10.1524	6.6949	10.0471	9.77785	10.164
244028_at	USP15	9958	2.22783	5.91745	6.29778	6.80814	8.10347	6.95873	7.4281
215483_at	AKAP9	10142	2.22702	5.30004	5.81557	5.43051	7.13441	6.38419	6.49286
1554036_at	ZBTB24	9841	2.22629	7.1927	7.88275	7.69086	9.243	7.94137	9.04586
204403_x_at	FAM115A///LOC100294033	100294033///9747	2.22476	9.07069	9.6443	9.17801	10.4812	9.71063	11.1621
1563863_x_at	TCEANC	170082	2.22369	4.97112	5.6175	5.8751	6.17723	6.51301	7.23234
238479_at	DCUN1D5	84259	2.22339	6.86219	6.58728	6.72735	8.409	7.38645	7.83965
229849_at	WIPF3	644150	2.22127	7.51941	8.79762	6.26809	8.75652	8.28135	9.00139
231472_at	FBXO15	201456	2.22102	6.71553	6.7638	5.90496	7.69138	7.49636	7.65022
224585_x_at	ACTG1	71	2.22081	15.1437	15.6064	15.2534	16.6616	16.0004	16.7948
200092_s_at	RPL37	6167	2.22021	15.2738	15.6524	15.3432	16.7723	15.9622	16.9869
236001_at	LOC100289255	100289255	2.21967	6.49954	6.19149	5.82026	6.87661	6.91113	8.17458
233914_s_at	SBF2	81846	2.21925	5.82404	5.92252	6.3912	8.15612	6.6132	6.81866
215511_at	TCF20	6942	2.21851	6.29185	5.85989	6.0243	6.8628	7.5199	7.2421
208980_s_at	UBC	7316	2.21819	14.5196	14.9102	14.2988	15.9822	15.2451	15.9495
1556820_a_at	DLEU2	8847	2.21664	5.60808	5.98558	5.12424	7.1753	6.16132	6.82641
243893_at	KCNC3	3748	2.21487	5.80294	6.80911	6.50845	8.17954	6.6478	7.73482
210233_at	IL1RAP	3556	2.21465	7.00329	7.06822	5.6826	6.84969	8.27497	8.07069
226858_at	CSNK1E	1454	2.21455	9.63562	10.1467	8.65849	10.7905	10.3632	10.7283
232968_at	FANK1	92565	2.21407	7.2922	7.45717	6.2916	8.31054	8.10814	8.06239
1553647_at	CDYL2	124359	2.21394	7.15371	7.09629	7.31284	8.51436	8.4092	8.07913
213195_at	C17orf108	201229	2.21348	8.18588	8.68483	7.27734	9.0751	9.00986	9.50205
208645_s_at	RPS14	6208	2.21345	15.0317	15.4219	15.0955	16.658	15.7737	16.5563
226331_at	BBX	56987	2.21198	10.837	10.7178	7.68516	10.8505	10.7287	11.0967
204670_x_at	HLA-DRB1///HLA-DRB4///LOC100507709///LOC100507714	100507709///100507714///3123///3126	2.21175	10.0717	9.86402	7.39367	10.3132	9.81924	10.6325
219145_at	LPHN1	22859	2.21161	8.75482	9.43122	7.80401	9.37343	10.014	10.0379
209083_at	CORO1A	11151	2.21083	8.05858	7.80962	8.4676	9.55958	8.60467	9.60532
211487_x_at	RPS17///RPS17L	100505503///6218	2.20895	14.7018	15.1726	14.8148	16.2631	15.453	16.4031
1316_at	THRA	7067	2.20881	7.2269	7.20577	7.65132	9.05347	7.93665	8.52367
209831_x_at	DNASE2	1777	2.20755	9.52969	9.53635	9.19163	10.6685	10.1916	10.8249
239771_at	CAND1	55832	2.20562	7.17275	7.50009	6.62608	8.59813	7.77785	8.3465
223971_at	OR2A20P///OR2A9P	401428///441295	2.20493	6.49592	6.30879	5.90134	7.62909	6.91476	7.58442
214036_at	EFNA5	1946	2.20483	8.54283	8.81661	6.83659	9.03708	9.23166	9.34928
1557236_at	APOL6	80830	2.20476	5.84598	6.36346	5.05672	7.04531	6.21446	7.42825
213693_s_at	MUC1	4582	2.20407	12.2795	13.037	9.36062	12.6	12.5657	12.9319
219747_at	NDNF	79625	2.20368	5.59746	5.61165	5.64123	5.83703	6.4011	8.03195
206031_s_at	USP5	8078	2.20325	8.25006	8.22218	7.23259	9.69559	8.60205	8.82608
225972_at	TMEM64	169200	2.20298	8.10555	8.83324	7.7002	9.31307	9.27528	9.46901
219851_at	ZNF613	79898	2.1988	5.23826	5.95865	6.15314	7.23473	6.58778	6.93769
214336_s_at	COPA	1314	2.19857	6.75993	6.88198	5.8568	7.45398	7.29405	8.16038
205778_at	KLK7	5650	2.19768	10.8532	10.1327	8.15452	11.4103	11.1294	10.0088
1557798_at	CNPY2	10330	2.19714	5.2051	6.26145	5.82754	6.85003	6.71394	7.137
230922_x_at	FUNDC2	65991	2.19682	6.72137	7.55522	7.21137	8.30222	7.80509	8.78691
219889_at	FRAT1	10023	2.19508	6.81491	6.7014	7.04593	8.16121	7.42654	8.3773
241879_at	LPP	4026	2.19362	6.39095	6.60336	6.66312	8.02529	7.15519	7.87689
208546_x_at	HIST1H2BH	8345	2.19354	8.60605	8.2215	6.75927	9.21839	8.81203	8.95617
211732_x_at	HNMT	3176	2.19328	6.86756	6.91058	6.10505	7.2556	7.9275	8.09935
200834_s_at	RPS21	6227	2.19281	15.1262	15.5807	15.2405	16.7018	15.9373	16.7066
238412_at	RRN3P3	100131998	2.18935	8.06799	8.39332	7.23953	8.66855	8.52213	9.90166
216205_s_at	MFN2	9927	2.18933	6.47889	7.14537	6.6483	8.31515	7.18942	8.15946
235867_at	GSTM3	2947	2.18909	6.23433	6.57174	6.6677	7.37663	7.38927	8.09885
1556255_a_at	LOC400756	400756	2.18845	5.85198	5.51231	7.07501	6.83735	6.92304	8.06863
221943_x_at	RPL38	6169	2.18836	10.5077	10.7062	10.7031	11.8158	11.3447	12.1462
211600_at	PTPRO	5800	2.18809	11.3157	11.7732	10.4496	12.2733	12.0864	12.5678
1560977_a_at	BCL2L13	23786	2.18746	6.31891	6.64314	6.37577	7.63927	7.24503	7.84129
207011_s_at	PTK7	5754	2.18468	7.37887	8.2742	5.90055	8.0073	7.88182	9.04677
213272_s_at	TMEM159	57146	2.18461	6.54515	6.64371	6.70061	7.30963	7.64522	8.31673
207986_x_at	CYB561	1534	2.18359	8.64599	8.18983	6.98178	9.4153	8.70979	9.07262
207687_at	INHBC	3626	2.18101	5.90087	6.52365	6.15567	7.61767	7.18491	7.15261
228003_at	RAB30	27314	2.18005	6.33513	6.34844	7.3119	8.2723	6.94923	8.14701
200017_at	RPS27A	6233	2.17909	15.2401	15.5526	15.5139	16.777	15.9688	16.9319
1556176_at	TAF8	129685	2.17824	6.55689	5.78222	6.06159	7.31967	6.66435	7.78618
211896_s_at	DCN	1634	2.17721	6.154	4.91232	6.14698	7.63205	6.25543	6.69325
236941_at	PRR14L	253143	2.17487	5.9849	5.60456	6.92376	7.83425	7.70589	6.33587
229609_at	LOC728190	728190	2.17467	6.60115	6.19795	6.435	7.19099	7.24817	8.15733
209134_s_at	RPS6	6194	2.17366	15.1409	15.5285	15.2198	16.6776	15.9588	16.6132
200029_at	RPL19	6143	2.17162	14.9177	15.3752	14.9594	16.4442	15.6845	16.4799
227262_at	HAPLN3	145864	2.17034	7.041	7.26754	6.52993	8.04692	7.18951	8.9558
238571_at	HOXA13	3209	2.16974	7.34813	6.27391	7.71763	8.55885	7.90691	8.22648
227757_at	CUL4A	8451	2.1697	7.79368	8.02309	7.99181	8.77255	8.6646	9.72392
242748_at	SREBF2	6721	2.16959	7.2968	7.66725	6.86417	8.80083	7.68133	8.69833
203186_s_at	S100A4	6275	2.1693	15.5411	15.9259	15.6105	17.107	16.1857	17.1366
200819_s_at	RPS15	6209	2.16905	14.9033	15.2956	14.9131	16.3919	15.6498	16.4215
213799_s_at	PTPRA	5786	2.16793	6.77732	6.69088	6.59292	8.54668	7.61194	7.25145
229467_at	PCBP2	5094	2.16776	6.42561	6.67679	6.50085	7.73124	7.42773	7.79291
214290_s_at	HIST2H2AA3///HIST2H2AA4	723790///8337	2.16747	11.8235	11.6378	9.00259	11.5569	12.1677	12.0873
232822_x_at	LOC100506757	100506757	2.16643	5.43717	6.19953	5.79027	7.37682	5.66459	7.73152
214554_at	HIST1H2AG///HIST1H2AH///HIST1H2AI///HIST1H2AK///HIST1H2AL///HIST1H2AM	8329///8330///8332///8336///85235///8969	2.1652	5.75867	5.982	4.93366	7.73247	6.11398	6.17138
212570_at	ENDOD1	23052	2.165	7.50856	7.29561	6.09895	7.87124	8.16861	8.20637
1558914_at	DESI2	51029	2.1648	7.07185	7.76187	7.15973	9.07641	8.29841	7.96132
223797_at	PRO2852	114224	2.16379	6.07997	6.90141	6.31029	7.93216	6.51725	8.18294
229146_at	C7orf31	136895	2.16167	7.02437	7.18918	5.77141	8.31494	7.29779	7.70867
214469_at	HIST1H2AB///HIST1H2AE	3012///8335	2.16033	7.53485	7.30428	6.54176	8.38916	8.09313	8.23237
201649_at	UBE2L6	9246	2.1601	10.112	9.78994	7.21542	9.88498	10.1281	10.4376
1557078_at	SLFN5	162394	2.15992	6.96463	7.82571	6.19716	8.08575	7.74943	8.48524
1561079_at	ANKRD28	23243	2.15878	7.32099	6.93166	7.02028	8.38345	8.16908	8.05105
200858_s_at	RPS8///SNORD38B///SNORD55	26811///6202///94163	2.15876	14.9722	15.3843	15.1732	16.4652	15.8326	16.5625
219296_at	ZDHHC13	54503	2.15849	8.15757	7.84496	4.52025	7.80899	7.94695	8.09691
219577_s_at	ABCA7	10347	2.1574	8.43449	8.20561	7.31936	9.58411	8.60936	9.09388
212039_x_at	RNU86///RPL3///SNORD83B	116936///116938///6122	2.15597	14.9293	15.3729	14.838	16.363	15.7341	16.3681
227935_s_at	PCGF5	84333	2.15473	8.33916	8.71308	6.32093	9.23094	8.61171	8.85304
223854_at	PCDHB10///PCDHB9	56126///56127	2.15425	6.35141	7.08287	5.85728	7.24523	7.35314	8.01475
214244_s_at	LOC100652765	100652765	2.15417	6.48361	6.89432	6.05254	7.77363	7.10074	7.8775
223218_s_at	NFKBIZ	64332	2.15289	12.1826	11.8077	8.85248	12.0934	11.8273	12.2409
222027_at	NUCKS1	64710	2.1524	7.57433	7.98596	7.6006	8.95101	8.38125	9.14646
221261_x_at	MAGED4///MAGED4B///SNORA11D///SNORA11E	100124541///100124542///728239///81557	2.15236	8.36813	8.52007	5.58955	8.67557	8.37597	8.74397
208104_s_at	TSC22D4	81628	2.15085	7.22021	7.56009	7.16762	8.09254	8.3804	8.78972
203476_at	TPBG	7162	2.15055	9.24284	9.15801	6.23128	8.93053	9.52425	9.49146
236105_at	ZBTB10	65986	2.15052	5.98091	6.45707	7.00164	7.9316	7.09003	7.73204
230897_at	CCDC30///PPCS	728621///79717	2.15035	6.16767	6.37988	5.91295	6.99219	7.05058	7.73146
231868_at	HOMEZ	57594	2.15031	6.01283	6.24839	6.30242	7.57286	6.76071	7.54371
236917_at	LRRC34	151827	2.14854	8.50191	8.89012	6.16305	8.72021	8.82908	9.31586
229685_at	LOC100134937	100134937	2.14757	6.40343	6.30309	6.70359	8.09127	7.15625	7.4707
218177_at	CHMP1B	57132	2.14754	7.90712	8.00187	7.9418	8.86002	9.13035	9.16847
241355_at	HR	55806	2.14728	7.43248	7.01307	6.74172	8.30061	7.80651	8.38769
219599_at	EIF4B///LOC100653227	100653227///1975	2.14682	7.82962	7.24351	7.20595	8.6569	8.19008	8.73872
216954_x_at	ATP5O	539	2.1464	10.3393	10.5101	9.7981	11.3424	11.2341	11.3768
214395_x_at	EEF1D	1936	2.14582	6.92427	7.03401	6.73473	8.02312	7.93472	8.03977
228128_x_at	PAPPA	5069	2.14575	7.8424	10.1202	5.78808	8.78073	9.38159	8.8928
206558_at	SIM2	6493	2.14471	6.90546	7.35756	5.95345	7.488	7.73151	8.29931
223741_s_at	TTYH2	94015	2.14247	7.39986	8.44303	6.55364	8.48492	8.68012	8.52933
209758_s_at	MFAP5	8076	2.14222	6.2346	5.44966	5.3511	6.97071	5.73911	7.62285
1559128_at	HSDL2	84263	2.142	5.39216	5.57407	5.54973	6.24862	6.02389	7.54032
226599_at	FHDC1	85462	2.14168	6.9629	7.11355	6.55013	7.91405	7.58172	8.42703
204232_at	FCER1G	2207	2.14127	10.0496	10.2078	7.44569	9.6204	10.685	10.6931
209030_s_at	CADM1	23705	2.14086	7.10823	6.35938	6.67383	7.67827	7.13313	8.6246
200717_x_at	RPL7	6129	2.13754	15.2235	15.6196	15.36	16.7145	16.0072	16.7691
228402_at	ZBED3	84327	2.13748	7.81877	8.06812	6.9223	9.23561	8.20475	8.65657
212042_x_at	RPL7	6129	2.13713	15.2481	15.577	15.4122	16.6947	16.0305	16.7991
230667_at	FAM204A	63877	2.13637	6.58998	7.10965	6.54989	8.64186	7.23946	7.65368
241698_at	RFTN2	130132	2.13425	6.00824	5.93492	4.59155	7.33359	6.76193	5.72038
202029_x_at	RPL38	6169	2.13357	14.8694	15.3633	14.9455	16.3613	15.6763	16.4205
213235_at	C16orf88	400506	2.13188	7.36527	7.28315	7.06159	8.54204	8.16044	8.28392
200088_x_at	LOC648771///NBEAL1///RPL12	6136///648771///65065	2.13158	15.0994	15.5084	15.1171	16.5635	15.8803	16.5569
225777_at	SAPCD2	89958	2.13097	8.9458	9.54281	8.64364	10.4498	9.80154	10.1554
238948_at	TM9SF1	10548	2.13095	6.57318	6.90999	5.65618	7.47918	7.2064	7.72826
229194_at	PCGF5	84333	2.13064	8.72872	9.18008	6.48596	9.06827	9.08578	9.51458
228151_at	ARL15	54622	2.12982	9.34794	9.26145	6.30495	9.40353	9.29845	9.48456
217595_at	GSPT1	2935	2.12963	5.9633	5.84223	5.35575	6.58626	7.14906	6.69778
202286_s_at	TACSTD2	4070	2.1293	8.94008	8.3863	6.44093	9.34271	8.35829	9.33745
202920_at	ANK2	287	2.12791	9.29533	9.7179	6.78005	9.57279	9.58276	9.90604
232761_at	COX4I2	84701	2.12735	6.79619	6.96952	6.54045	8.1483	7.93913	7.48591
202729_s_at	LTBP1	4052	2.12559	6.45625	7.32847	6.18504	8.08812	6.9726	8.17261
242124_at	CHST1	8534	2.12482	6.87753	6.62019	6.79748	7.96597	7.85383	7.73741
219116_s_at	DCUN1D2	55208	2.12433	7.22964	7.50042	7.36808	9.11079	7.97006	8.27832
201105_at	LGALS1	3956	2.12183	14.6204	15.0688	14.6852	16.0179	15.4385	16.1739
238045_at	TMEM65	157378	2.12174	6.88633	6.34244	5.85225	6.74383	7.6722	7.92074
209416_s_at	FZR1	51343	2.12173	7.08442	7.01268	6.74834	8.35701	7.40651	8.33763
1557114_a_at	LOC284385	284385	2.12119	6.90769	6.98076	6.50006	7.61107	7.57083	8.46123
215076_s_at	COL3A1	1281	2.12023	8.63758	7.6573	8.2272	10.0319	8.91477	8.8281
208446_s_at	ZFYVE9	9372	2.11962	5.88772	5.5847	5.41727	6.99712	6.5566	6.58739
61734_at	RCN3	57333	2.11691	7.08197	6.64437	6.70141	8.30631	7.65466	7.71265
238691_at	SNHG10	283596	2.11685	6.72868	6.82273	6.62258	7.28961	7.51861	8.61152
214167_s_at	RPLP0	6175	2.11677	14.6744	15.182	14.6023	16.0074	15.5245	16.1724
211499_s_at	MAPK11	5600	2.11631	8.1662	8.23502	7.9175	9.20331	8.97769	9.38237
204230_s_at	SLC17A7	57030	2.11589	6.13508	6.53195	6.3468	7.54222	7.3233	7.39211
227715_at	LOC100233156///MAFIP///TEKT4P2	100132288///100233156///727764	2.11408	6.98632	7.17173	6.4135	8.91609	6.67768	8.21787
206332_s_at	IFI16	3428	2.11319	12.7635	13.0229	9.83322	12.6077	13.1725	13.0777
209135_at	ASPH	444	2.1128	10.9706	11.8219	7.60827	10.647	11.5723	11.4189
214004_s_at	VGLL4	9686	2.11274	9.17454	10.0492	8.56323	10.4477	9.96587	10.6107
212772_s_at	ABCA2	20	2.11261	7.17581	7.38678	7.38595	8.52732	7.99761	8.6607
241027_at	OPA1	4976	2.11162	6.72511	6.7199	6.03326	7.48898	7.15602	8.06833
230102_at	ETV5	2119	2.11133	7.89004	8.58042	7.83616	9.24687	8.79984	9.49435
230616_at	LAMB2P1	22973	2.11123	6.51309	6.93936	6.46202	7.55666	7.5794	8.01266
203034_s_at	RPL27A///SNORA3	6157///619562	2.10985	15.1842	15.5911	15.277	16.6427	15.9448	16.6962
220020_at	XPNPEP3	63929	2.1096	7.20592	7.31389	6.98721	8.20952	7.86043	8.66798
217740_x_at	RPL7A///SNORD24///SNORD36A///SNORD36B	26814///26815///26820///6130	2.10952	15.0574	15.4699	14.9372	16.4545	15.7541	16.4867
202649_x_at	RPS19	6223	2.10945	15.287	15.6465	15.2774	16.7416	15.9663	16.7336
242821_at	CCDC171	203238	2.10892	5.7198	5.50838	4.71118	6.51852	5.86231	6.78806
213494_s_at	YY1	7528	2.10786	6.9438	7.27561	6.73235	8.29049	7.56982	8.31878
1556876_s_at	TPTE2P2	644623	2.10759	6.0145	5.98459	6.53175	8.09667	7.48845	6.1725
215810_x_at	DST	667	2.10749	5.81882	5.93939	5.71932	6.52927	6.06724	8.10759
1560486_at	STXBP3	6814	2.10568	6.56915	6.04086	6.39854	7.50251	7.61569	7.1132
235938_at	ARMC9	80210	2.10561	7.43159	7.40072	5.27525	7.83543	7.74196	7.7529
1555912_at	ST7-AS1	93653	2.10424	7.48572	8.83414	7.73261	9.63682	8.27297	9.36257
1562930_at	SRRM2-AS1	100128788	2.10243	5.98759	6.84168	5.79381	6.96218	7.37865	7.49841
227722_at	RPS23	6228	2.10195	7.23804	7.63426	5.77661	8.03203	8.07888	7.75317
204663_at	ME3	10873	2.09947	7.53261	6.54773	7.10574	8.52888	7.39829	8.46898
234611_at	LGALS8-AS1	100287902	2.09885	5.5578	6.76373	6.1604	7.53694	6.70073	7.45304
236850_at	CAPRIN1	4076	2.09823	5.0379	6.72196	6.03575	7.32003	6.56611	7.11699
208306_x_at	HLA-DRB1///LOC100507709///LOC100507714	100507709///100507714///3123	2.09801	11.3817	11.059	8.30956	11.593	10.7066	11.6578
210365_at	LOC100506403///RUNX1	100506403///861	2.09764	7.1505	8.258	8.04969	9.51795	8.39588	8.75065
208443_x_at	SHOX2	6474	2.09686	7.37791	7.48782	6.60815	8.33076	7.78531	8.56249
217136_at	PPIAL4A///PPIAL4B///PPIAL4C///PPIAL4G	164022///644591///653505///653598	2.09599	5.26684	5.50261	5.8575	6.84148	5.9473	7.04106
228100_at	C1orf88	128344	2.09594	6.58146	7.0076	6.42071	7.40742	7.61748	8.18766
225490_at	ARID2	196528	2.09558	7.61344	7.78931	8.17404	9.07559	8.71381	8.98945
244396_at	G3BP1	10146	2.09529	6.22328	7.06585	6.31739	8.20384	7.1255	7.47864
242438_at	ASXL1	171023	2.09473	7.78378	8.19874	7.24551	8.84741	8.84778	8.73312
235678_at	GM2A	2760	2.09187	6.91235	6.89814	5.69561	7.95657	7.45646	7.28746
201254_x_at	RPS6	6194	2.09156	15.1775	15.6709	15.2076	16.6687	16.023	16.5582
203058_s_at	PAPSS2	9060	2.09113	6.60966	6.98744	4.73164	7.33553	7.2548	6.93127
227252_at	LRP10	26020	2.09105	10.9033	11.4632	10.7131	11.9647	12.0642	12.2432
211123_at	SLC5A5	6528	2.09008	6.22766	6.38263	6.25664	7.52386	6.77114	7.76259
211874_s_at	KAT6B	23522	2.08973	7.26912	7.10099	5.57158	8.58802	6.94375	7.59987
217419_x_at	AGRN	375790	2.08841	7.91848	8.08528	7.06553	8.66215	8.49644	9.0979
223287_s_at	FOXP1	27086	2.08735	7.73229	7.82387	7.37093	9.12957	8.02611	8.95642
203851_at	IGFBP6	3489	2.08719	9.98778	10.7771	8.60557	11.3643	10.4337	10.7571
216483_s_at	C19orf10	56005	2.08655	9.02821	9.46349	8.90889	10.2803	9.95086	10.3528
211220_s_at	HSF2	3298	2.08637	5.30736	5.80982	5.20717	6.22218	6.38403	6.90114
213890_x_at	RPS16	6217	2.08632	14.7675	15.1986	14.8006	16.2559	15.5626	16.1311
202145_at	LY6E	4061	2.0861	8.97674	9.62699	6.24052	9.44203	9.39875	9.18589
239381_at	KLK7	5650	2.08493	11.9317	11.9507	9.74254	12.4414	12.4351	11.9285
1558052_at	TMED4	222068	2.08451	6.35967	6.98722	7.03495	7.61103	7.30377	8.64615
244190_at	THAP5	168451	2.08434	5.91666	5.67166	5.36322	7.39826	5.74067	6.99136
34846_at	CAMK2B	816	2.08429	6.99407	7.86177	7.17837	8.86991	7.71393	8.62904
239211_at	LOC100506251	100506251	2.0841	5.29883	5.36837	5.59669	7.13376	5.93857	6.36983
224164_at	TPM3	7170	2.08373	6.31825	7.62772	5.76381	7.81734	7.63288	7.43705
225008_at	ASPH	444	2.08372	8.38009	8.54116	5.30927	8.47611	8.6605	8.27139
205682_x_at	APOM	55937	2.08201	7.63614	7.98261	7.40678	8.91313	8.48087	8.80544
200809_x_at	RPL12	6136	2.08187	14.8753	15.2707	14.9026	16.2663	15.6313	16.3247
238931_at	METTL16	79066	2.08166	6.22586	6.9037	6.60176	7.89496	6.91534	8.09423
1555476_at	IREB2	3658	2.08082	6.35523	6.03386	6.49108	7.42156	6.82144	7.80864
219209_at	IFIH1	64135	2.08007	8.10151	8.16948	5.00042	7.759	8.54128	8.14102
48031_r_at	C5orf4	10826	2.07854	8.23272	8.73549	7.12826	9.20829	8.8856	9.16929
230884_s_at	SPG7	6687	2.07832	7.34949	7.84729	6.31665	8.54895	8.13722	7.99351
221249_s_at	FAM117A	81558	2.07774	6.89274	7.34904	6.69626	8.35499	7.71851	8.02959
210883_x_at	EFNB3	1949	2.07751	6.10185	7.38921	6.57406	8.18906	7.06568	7.97494
215530_at	FANCA	2175	2.07694	6.56366	5.9485	5.98201	7.42587	6.55276	7.67892
236208_at	MOCS2	4338	2.07679	6.88473	7.16799	7.2562	8.5816	7.77851	8.11189
220443_s_at	VAX2	25806	2.07527	7.57544	7.51997	6.4449	8.40639	7.43715	8.85667
215887_at	ZNF277	11179	2.0745	7.42879	7.1326	7.44684	8.84777	8.08229	8.23647
229679_at	C12orf76	400073	2.07325	7.87407	7.65184	7.65448	8.99956	8.57316	8.76335
1553588_at	ND3///SH3KBP1	30011///4537	2.07217	15.0051	15.3899	15.0532	16.3587	15.655	16.588
209726_at	CA11	770	2.07127	9.92696	9.95224	6.12884	9.6344	9.74343	9.78176
1569642_at	F2R	2149	2.07093	9.77805	10.6175	10.2416	11.3615	10.9951	11.4314
210042_s_at	CTSZ	1522	2.07047	9.23689	9.82462	8.32384	10.0111	9.90257	10.6215
235974_at	EXOC4	60412	2.06876	6.19348	6.93381	6.70563	7.51775	7.56395	7.89753
1570394_at	XRN1	54464	2.06826	6.26669	5.42305	6.15327	6.997	7.06182	6.92946
230106_at	ZXDC	79364	2.06806	6.00068	6.7558	6.19938	7.6632	6.76036	7.67712
227458_at	CD274	29126	2.06747	8.6111	8.74862	6.36515	9.21773	8.65825	8.9925
224012_at	ANKRD20A1///ANKRD20A2///ANKRD20A3///ANKRD20A4	441425///441430///728747///84210	2.06722	4.6568	5.41744	7.71641	7.27913	6.96403	6.69056
236525_at	FBXO36	130888	2.06689	7.5452	8.01774	7.81709	9.41381	8.38436	8.72424
224442_at	PHF6	84295	2.06651	6.22068	5.37462	7.00072	7.02102	6.71629	8.00031
224015_s_at	MRPS25	64432	2.06649	7.53961	7.73147	7.27548	8.77924	8.08984	8.81902
203221_at	TLE1	7088	2.06582	7.93762	8.40616	5.00131	8.37007	7.77502	8.34014
217979_at	TSPAN13	27075	2.06576	6.4401	7.26958	5.254	6.99235	7.36248	7.74886
213060_s_at	CHI3L2	1117	2.06553	8.98007	9.36063	6.23912	9.06484	9.35311	9.3014
230376_at	GTF2A2	2958	2.06521	6.85633	7.3414	6.64962	8.14349	7.61178	8.23094
1555977_at	MYL12A	10627	2.06483	6.99222	7.27936	7.28219	8.63234	7.88023	8.17927
200869_at	RPL18A	6142	2.06458	14.8077	15.3617	14.6631	16.2703	15.6056	16.0942
214993_at	ASPHD1	253982	2.06377	9.06001	9.05331	8.07405	10.024	9.64784	9.65134
219272_at	TRIM62	55223	2.06362	7.27949	6.9076	6.21504	7.79508	7.46463	8.27795
207300_s_at	F7	2155	2.06354	6.87775	7.00556	6.81871	7.90953	7.59144	8.33643
235344_at	PPM1A	5494	2.0632	6.02123	6.52511	7.28756	7.82626	7.19681	7.94547
226023_at	MAP2K7	5609	2.06298	7.52394	7.62975	7.33114	8.88234	8.15795	8.57872
204326_x_at	MT1X	4501	2.0627	14.747	15.0851	14.8932	16.1518	15.4947	16.2124
213194_at	ROBO1	6091	2.06252	7.51032	6.41803	4.42271	7.00232	6.94745	7.5345
201186_at	LRPAP1	4043	2.06217	10.3433	10.4797	9.60569	11.1353	11.0813	11.3446
214271_x_at	RPL12	6136	2.05917	14.8102	15.2199	14.8124	16.2239	15.5547	16.1901
229572_at	ATP6V0A2	23545	2.05916	7.51522	7.41855	7.42209	8.65651	8.00165	8.82387
220086_at	IKZF5	64376	2.05886	7.56025	8.21912	7.45124	8.76015	8.76545	8.83055
204842_x_at	PRKAR2A	5576	2.05882	9.89895	10.1247	10.2853	11.0326	10.6084	11.7934
230183_at	EXT1	2131	2.05796	5.59336	6.19826	5.64177	7.61196	6.5707	6.37439
1553148_a_at	SNX13	23161	2.05633	6.75667	6.25252	7.0764	7.5453	7.08254	8.57797
1552644_a_at	PHC3	80012	2.05427	7.71703	7.95501	7.09468	8.74151	8.51215	8.62893
206654_s_at	POLR3G	10622	2.0535	5.92598	5.67622	6.23488	7.05395	6.61449	7.28289
221775_x_at	RPL22	6146	2.05341	14.6146	15.0198	14.6601	15.9337	15.3282	16.1467
225842_at	PHLDA1	22822	2.05325	12.9646	13.4045	12.2742	14.2853	13.3997	14.0721
236859_at	RUNX2	860	2.05057	8.4272	8.33208	4.67686	7.85718	7.61365	9.07337
1554171_at	ZMYM3	9203	2.05055	8.28036	8.4251	7.76107	9.08273	9.02302	9.4688
236611_at	LOC100506676	100506676	2.05037	9.80024	9.82721	9.1647	10.6027	10.1219	11.1752
213270_at	MPP2	4355	2.04947	6.36548	6.81418	6.15752	7.36235	7.06103	8.01957
209211_at	KLF5	688	2.04936	6.03709	5.90704	7.03577	7.48453	6.88518	7.71572
207788_s_at	SORBS3	10174	2.04926	6.53863	6.94579	6.62796	7.61631	7.81525	7.78613
201300_s_at	PRNP	5621	2.049	14.8714	15.1709	15.2416	16.4166	15.6828	16.2892
220702_at	TLK1	9874	2.04848	5.15555	6.76159	4.56921	6.64487	6.36496	6.58019
235418_at	FAHD2A	51011	2.04714	6.90978	6.8984	5.63955	7.95651	6.99029	7.60174
234687_x_at	LIMD1	8994	2.04548	7.11171	6.99758	7.79834	8.85297	8.12918	8.0228
202499_s_at	SLC2A3	6515	2.04448	13.833	14.4214	12.725	14.8031	14.1945	15.077
1554919_s_at	C7orf63	79846	2.04415	6.56134	6.79893	5.92353	7.51515	7.03067	7.83249
1569133_x_at	ARSK	153642	2.0438	6.63544	6.04403	7.01316	8.03098	6.7733	7.9821
236518_at	KIAA1984	84960	2.04356	6.20976	6.93567	6.05614	8.22704	7.26629	6.80149
210547_x_at	ICA1	3382	2.04214	7.86858	7.69896	5.22022	7.49206	7.90789	8.47805
209386_at	TM4SF1	4071	2.04094	15.0318	15.3912	15.1406	16.3971	15.6192	16.635
205255_x_at	TCF7	6932	2.04092	13.5228	14.1872	13.1767	14.867	14.2626	14.8448
229697_at	HIRIP3	8479	2.04014	6.69259	7.36908	6.51856	7.7914	7.40098	8.47385
217550_at	ATF6	22926	2.04013	7.52235	8.25872	7.61569	8.88648	8.27487	9.32141
208791_at	CLU	1191	2.03971	7.78483	7.82363	6.94465	8.29325	8.57592	8.76904
237817_at	SSR3	6747	2.03958	7.13323	7.0556	6.10736	7.80889	7.77149	7.80061
200024_at	RPS5	6193	2.03916	14.6815	15.1094	14.6659	16.0589	15.3939	16.088
224525_s_at	OLA1	29789	2.03874	7.51224	8.01767	7.28517	8.88141	8.114	8.90271
210169_at	SEC14L5	9717	2.03866	6.19652	6.51756	5.77403	7.88819	6.44843	7.23436
242439_s_at	ASXL1	171023	2.03852	6.58831	6.861	6.27813	8.34096	6.56446	7.90459
200080_s_at	H3F3A///H3F3AP4///H3F3B	3020///3021///440926	2.0381	14.9175	15.4185	15.0336	16.2326	15.6554	16.5634
234140_s_at	STIM2	57620	2.03786	7.57442	7.33089	5.79428	7.84633	8.08628	7.84815
228582_x_at	MALAT1	378938	2.03755	6.50561	6.524	6.57432	7.66732	7.33178	7.68532
200725_x_at	RPL10///SNORA70	26778///6134	2.0368	14.6544	14.9377	14.6848	16.0317	15.2896	16.0346
1558230_at	SF3B2	10992	2.03671	6.91501	6.72656	6.57695	7.82647	7.04157	8.4292
230208_at	HCN4	10021	2.03649	6.43775	6.47526	5.55939	7.5257	6.95377	7.0712
206919_at	ELK4	2005	2.03632	6.21173	6.91238	6.91047	7.94916	6.88074	8.28257
200063_s_at	NPM1	4869	2.03554	14.979	15.3306	15.0363	16.354	15.6487	16.4194
230981_at	CATSPER3	347732	2.03546	6.54358	5.78462	6.03402	7.36258	6.77778	7.29792
225919_s_at	C9orf72	203228	2.03466	7.96753	8.1251	6.21394	8.05027	8.53102	8.79965
201217_x_at	RNU86///RPL3///SNORD83B	116936///116938///6122	2.03448	15.0426	15.5471	15.0102	16.4017	15.8949	16.3772
214816_x_at	C19orf40	91442	2.03418	7.68542	7.17481	7.32677	8.49973	7.70115	9.05945
213185_at	KIAA0556	23247	2.03417	8.33441	8.22287	7.73717	8.96167	9.14383	9.26226
221577_x_at	GDF15	9518	2.03348	10.6046	11.0165	9.85225	12.0088	11.0855	11.4508
236892_s_at	HOXB-AS3	404266	2.03256	6.53099	6.16967	6.12834	6.87347	7.05109	7.97433
211073_x_at	RNU86///RPL3///SNORD83B	116936///116938///6122	2.03223	14.9572	15.3488	14.79	16.2594	15.6618	16.244
235110_at	PLA2G16	11145	2.03166	6.73488	7.16655	6.80969	7.51589	7.8986	8.36461
208129_x_at	LOC100506403///RUNX1	100506403///861	2.03147	7.75218	8.33747	7.82885	9.41374	8.17475	9.39758
244321_at	PGAP1	80055	2.0313	8.33805	8.41961	8.08221	9.45755	8.73533	9.71419
242253_at	LOC100506012	100506012	2.03061	6.42344	6.46617	6.13752	6.98888	7.16024	7.94375
226757_at	IFIT2	3433	2.03012	10.2087	10.2139	7.60497	10.5433	10.1101	10.4387
60471_at	RIN3	79890	2.02968	7.7457	8.31464	7.72121	9.13688	8.46615	9.24228
228697_at	HINT3	135114	2.02821	9.07549	9.38601	9.39024	10.3846	10.1736	10.3541
215193_x_at	HLA-DRB1///HLA-DRB3///HLA-DRB4///LOC100507709///LOC100507714	100507709///100507714///3123///3125///3126	2.02751	10.6092	10.017	6.54448	10.418	9.83828	9.97353
218280_x_at	HIST2H2AA3///HIST2H2AA4	723790///8337	2.02622	10.9906	10.8116	9.19246	11.1301	11.3866	11.5343
224745_x_at	OTUD5	55593	2.02386	9.84989	9.93027	8.12641	10.4037	10.0909	10.4633
214522_x_at	HIST1H2AD///HIST1H3A///HIST1H3B///HIST1H3C///HIST1H3D///HIST1H3E///HIST1H3F///HIST1H3G///HIST1H3H///HIST1H3I///HIST1H3J	3013///8350///8351///8352///8353///8354///8355///8356///8357///8358///8968	2.02334	7.64712	7.36064	6.8346	8.48907	8.0065	8.397
228760_at	SRSF8	10929	2.02274	9.18178	9.03222	7.711	9.42934	9.7318	9.8128
214329_x_at	TNFSF10	8743	2.02231	8.14808	5.92407	5.21238	7.15638	7.22796	7.9482
231786_at	HOXA13	3209	2.02231	6.51967	7.03651	6.80393	7.95028	7.37567	8.08216
1553690_at	SGOL1	151648	2.02194	6.18486	6.10886	7.04258	7.79325	6.50042	8.08985
216823_at	RPS3A///SNORD73A	6189///8944	2.02157	8.49553	7.55943	8.12341	8.89093	9.29509	9.03877
203996_s_at	C21orf2	755	2.02072	6.76405	6.44106	6.78692	8.04876	7.23915	7.74873
228886_at	LRRC27	80313	2.02032	6.95231	6.28223	6.68127	8.03666	7.00925	7.91365
215263_at	ZXDA///ZXDB	158586///7789	2.02008	6.22582	6.72712	5.9806	7.14628	7.40965	7.42085
1563455_at	SIK3	23387	2.01995	6.60408	6.97285	6.98105	7.88958	7.44612	8.26524
1555916_at	RPUSD3	285367	2.01938	8.43679	8.06591	7.49957	9.02546	8.6763	9.34226
243656_at	LOC642852	642852	2.01888	6.04632	7.44405	7.55175	8.43317	7.89531	7.75431
215765_at	LRRC41	10489	2.01696	6.29045	6.481	5.93808	7.30004	6.72082	7.72522
202157_s_at	CELF2	10659	2.01619	8.3585	8.27224	8.91021	9.86661	9.014	9.69524
203961_at	NEBL	10529	2.01559	7.79902	7.87341	3.8555	7.46967	7.109	7.98286
230728_at	FKBP14	55033	2.01534	9.20803	9.3525	9.23566	10.618	9.51491	10.6964
230807_at	CCDC151	115948	2.01523	6.20997	7.35587	5.94774	7.08377	7.26397	8.19868
223236_at	NSRP1	84081	2.01523	9.83566	10.1287	9.82936	11.0806	10.8659	10.8801
228124_at	ABHD12	26090	2.01446	7.4954	7.2619	6.2407	8.06827	7.72911	8.23178
203929_s_at	MAPT	4137	2.01384	8.47388	8.79926	7.83655	9.46973	9.04227	9.62752
202716_at	PTPN1	5770	2.01356	9.48746	9.60113	8.93619	10.6264	10.1441	10.2835
1555852_at	LOC100507463	100507463	2.01328	7.43847	7.46089	6.67438	8.28562	8.00543	8.31134
1563431_x_at	CALM3	808	2.01175	9.07885	9.0358	9.28105	9.51201	10.2209	10.6881
1558702_at	TEX10	54881	2.00899	5.62773	5.73473	5.45782	7.28206	6.20054	6.35709
212641_at	HIVEP2	3097	2.0079	6.35054	6.65776	6.83155	7.55455	7.89637	7.406
229754_at	LOC100507297	100507297	2.00773	7.84764	8.54776	7.50601	8.77201	8.57971	9.56638
205457_at	C6orf106	64771	2.00761	7.4633	7.61174	7.42933	8.92233	8.04613	8.55235
208957_at	ERP44	23071	2.00698	6.6651	6.90085	6.20286	8.34288	7.552	6.889
227955_s_at	EFNA5	1946	2.00584	9.00006	9.43574	5.72879	9.2109	9.23019	8.73612
207469_s_at	PIR	8544	2.00506	7.86134	7.06612	6.56337	8.59636	8.46265	7.44277
219398_at	CIDEC	63924	2.00432	6.4753	6.84332	6.66415	8.05269	6.46656	8.47285
219855_at	NUDT11	55190	2.00315	9.26909	8.64514	5.95444	9.20251	9.02716	8.64581
219996_at	ASB7	140460	2.00263	5.84004	6.81514	6.55654	7.88725	6.57959	7.75057
238488_at	IPO11///LRRC70	100130733///51194	2.00223	6.49386	7.21721	7.94584	8.45624	7.63863	8.56687
233527_at	LOC100129069	100129069	2.00214	4.99738	5.43936	5.42733	5.94197	5.65035	7.27639
219683_at	FZD3	7976	2.00137	7.02562	7.29539	5.39561	7.80421	6.96463	7.95076
219600_s_at	TMEM50B	757	-2.00099	11.03	10.3654	11.9997	9.79101	10.6191	9.98289
213330_s_at	STIP1	10963	-2.00139	11.589	10.4249	11.1676	9.72103	11.0031	9.45435
208886_at	H1F0	3005	-2.00157	12.6072	12.6245	13.0474	11.88	11.6716	11.7242
205047_s_at	ASNS	440	-2.00268	10.2405	10.825	11.563	9.72776	10.136	9.75895
223300_s_at	CCDC82	79780	-2.00307	9.93316	9.55077	10.4662	8.92338	9.57138	8.44874
235844_at	PHTF1	10745	-2.00382	6.89523	6.21883	7.30661	3.68317	6.51044	7.21881
221772_s_at	PPP2R2D	55844	-2.00629	8.86622	8.1161	7.93802	6.5821	8.2862	7.03846
214894_x_at	MACF1	23499	-2.00666	11.0624	10.0916	11.1312	9.63907	10.129	9.50268
213449_at	POP1	10940	-2.00666	8.32541	8.80633	7.92929	6.68491	8.33393	7.0278
202838_at	FUCA1	2517	-2.00713	7.81837	7.98339	6.43184	5.51765	8.11156	5.58897
1559382_at	C19orf42	79086	-2.00766	7.23723	7.16856	6.93238	7.89131	6.97368	3.45662
234987_at	SAMHD1	25939	-2.00789	9.44722	8.38703	8.43117	7.28128	8.02459	7.94251
230180_at	DDX17	10521	-2.00924	9.42454	9.90007	10.5021	9.58451	8.8291	8.39311
221622_s_at	TMEM126B	55863	-2.01119	11.9008	11.3514	12.0266	10.4054	11.0557	10.7937
201976_s_at	MYO10	4651	-2.01124	11.8463	11.5619	12.8942	10.882	11.3688	11.0273
218540_at	THTPA	79178	-2.0118	8.94018	8.67055	8.84734	7.53236	8.65698	7.24327
235215_at	ERCC4	2072	-2.01185	8.84507	8.69477	9.12467	7.43751	8.05004	8.15138
221618_s_at	TAF9B	51616	-2.01229	6.96287	6.80449	6.11577	6.37293	6.70455	3.77914
204727_at	WDHD1	11169	-2.01279	7.94025	7.57985	9.23205	6.52189	7.36632	7.83637
65133_i_at	INO80B///INO80B-WBP1	100532735///83444	-2.01392	7.19861	7.39295	7.07384	6.37956	7.21015	5.04567
235688_s_at	TRAF4	9618	-2.01465	7.54331	7.41428	7.38307	8.46423	7.50193	3.34291
212309_at	CLASP2	23122	-2.01486	9.2933	9.33996	9.83073	8.10396	8.55751	8.77049
226294_x_at	FAM91A1	157769	-2.01551	10.7234	10.3941	11.4286	9.56301	10.1904	9.75919
229174_at	C3orf38	285237	-2.01732	10.9147	10.4809	11.1593	9.66497	10.2591	9.59348
224953_at	YIPF5	81555	-2.0174	10.6064	10.041	10.5738	8.98509	9.79428	9.40441
230009_at	FAM118B	79607	-2.01792	9.24883	8.96987	9.85194	7.96438	8.59074	8.47691
213528_at	METTL18	92342	-2.01824	9.70564	9.47884	10.4311	8.33796	9.38611	8.85217
204701_s_at	STOML1	9399	-2.01889	8.80123	8.17941	9.12373	7.42585	8.2539	7.38395
204055_s_at	CTAGE5	4253	-2.0212	7.04796	6.2635	7.17424	4.97422	6.04683	6.41902
231917_at	GFM2	84340	-2.02122	8.7166	7.7869	9.22389	7.67669	8.07788	6.92715
214358_at	ACACA	31	-2.02238	8.05822	8.1504	7.83869	6.20761	7.55494	7.2366
225589_at	SH3RF1	57630	-2.02336	9.36639	9.33756	10.1826	8.16381	8.99057	8.68193
219387_at	CCDC88A	55704	-2.0264	9.08613	8.68263	10.6124	8.97957	7.95452	8.39026
202807_s_at	TOM1	10043	-2.0272	7.48357	7.56922	7.74594	7.98002	7.73278	4.02746
202585_s_at	NFX1	4799	-2.02732	6.68105	6.75716	7.18228	4.94499	7.52494	5.09184
212579_at	SMCHD1	23347	-2.02779	10.8226	10.8659	11.0548	9.4196	10.6524	9.61165
203840_at	BLZF1	8548	-2.02876	9.21188	8.62862	10.3295	8.20725	8.72131	8.17963
204656_at	SHB	6461	-2.0307	8.42051	8.20259	8.06502	6.14107	7.70003	7.7811
228996_at	RC3H1	149041	-2.03174	9.13458	8.34002	9.0676	7.54885	8.09405	7.83114
244640_at	ZNF850	342892	-2.03313	8.84708	8.89069	9.00069	7.01698	8.75555	7.89483
229317_at	KPNA5	3841	-2.03424	9.24276	8.73609	10.4054	8.56315	8.80716	7.94052
233461_x_at	ZNF226	7769	-2.03456	8.22767	8.31118	8.73327	8.29665	7.81998	6.08136
226887_at	HSPA14	51182	-2.0346	9.6364	9.71878	9.76597	8.43605	8.89463	8.71623
227124_at	C6orf228	221710	-2.03607	10.7322	10.3764	11.2353	9.88949	9.89653	9.48053
222981_s_at	RAB10	10890	-2.03641	11.9673	11.8056	12.5103	10.7748	11.7716	10.6588
243092_at	PAN3-AS1	100288730	-2.03708	8.20066	7.85599	8.00095	6.0549	7.57097	7.35221
211658_at	PRDX2	7001	-2.04039	12.0164	11.8343	10.3263	10.3187	10.5449	10.2269
239377_at	EIF1AD	84285	-2.04237	10.6024	10.0983	10.5635	9.02312	9.62527	9.52498
209435_s_at	ARHGEF2	9181	-2.04251	11.1884	11.2881	12.2055	10.4256	10.9116	10.2537
218377_s_at	RWDD2B	10069	-2.04309	10.6265	10.3407	10.6707	9.22488	10.0108	9.3099
218904_s_at	C9orf40	55071	-2.04343	8.64128	8.34941	9.24846	7.66714	7.99696	7.48208
212037_at	PNN	5411	-2.04396	12.0933	11.8649	11.995	10.6863	11.1007	11.0721
235264_at	HCFC2	29915	-2.04412	8.4092	8.23379	9.3784	7.66117	7.90939	7.35639
238462_at	UBASH3B	84959	-2.04493	10.5316	9.94885	10.4452	8.71866	9.98883	9.12196
240288_at	KCNRG///TRIM13	10206///283518	-2.04505	6.60515	5.91401	7.41661	6.98426	5.45073	4.40437
205010_at	GNL3L	54552	-2.04519	7.31805	6.72467	7.71917	4.0702	7.31337	7.28161
218585_s_at	DTL	51514	-2.04795	11.4751	11.3754	12.4452	10.7329	10.9588	10.5015
212565_at	STK38L	23012	-2.04888	8.80369	8.90762	8.93183	7.50275	8.05806	7.97782
204176_at	KLHL20	27252	-2.04948	10.2172	10.0659	10.8876	8.90758	9.52251	9.63482
224750_at	RNF185	91445	-2.05027	9.18017	9.66297	9.58095	9.16208	9.34024	6.81434
222476_at	CNOT6	57472	-2.05091	10.7225	10.3096	11.0977	9.85357	9.99125	9.17627
236026_at	GPATCH2	55105	-2.05257	9.78584	9.29907	10.4485	8.98176	8.86941	8.56998
214697_s_at	PTBP3	9991	-2.05456	9.94013	9.40215	9.65114	7.87148	9.2221	8.78335
203249_at	EZH1	2145	-2.06057	9.18323	9.26892	9.37633	8.84359	9.02699	6.82877
1556065_at	LOC284926	284926	-2.06193	5.94007	6.60858	5.8967	1.80124	6.17412	7.338
229190_at	LOC100507376	100507376	-2.06214	8.76167	8.34589	8.65889	8.12081	7.57518	6.93803
242243_at	TMF1	7110	-2.0647	8.15581	8.20254	7.98805	6.85082	6.91709	7.44071
209265_s_at	METTL3	56339	-2.06592	11.4047	11.2193	11.3145	10.1927	10.9899	9.61552
236621_at	RPS27	6232	-2.06616	6.28642	6.69096	7.12784	3.49548	6.55685	6.91202
223556_at	HELLS	3070	-2.06652	10.7259	10.1202	11.4595	9.62901	9.95084	9.58418
210026_s_at	CARD10	29775	-2.06664	9.02224	8.23293	10.4962	8.36723	8.56417	7.67814
238647_at	C14orf28	122525	-2.0669	7.84046	7.51712	9.09905	7.3057	7.81934	6.18918
221761_at	ADSS	159	-2.06815	11.5832	11.1692	11.6148	10.1006	11.0769	10.0446
212292_at	SLC7A1	6541	-2.06865	7.02372	6.61698	6.69069	5.14916	6.94953	5.08662
201272_at	AKR1B1	231	-2.07049	12.8401	12.1558	11.0107	10.6611	11.1651	11.0303
242139_s_at	ERVK3-1	100507739	-2.07078	9.87602	9.59444	9.59295	8.63913	9.36203	7.91172
205581_s_at	NOS3	4846	-2.07184	7.29666	6.94442	7.05677	6.54909	7.32881	4.2672
1553764_a_at	AJUBA	84962	-2.07213	9.07494	8.65391	8.04056	7.73331	8.10191	6.78085
220651_s_at	MCM10	55388	-2.07224	9.52814	9.40428	9.88116	7.72604	9.00316	8.93081
210415_s_at	ODF2	4957	-2.07264	7.32766	7.00456	7.90481	7.55447	6.22741	5.30073
222691_at	SLC35B3	51000	-2.07335	11.2633	10.7111	11.2666	9.56336	10.7701	9.75165
225806_at	AJUBA	84962	-2.0746	10.229	9.47078	9.68604	8.95734	9.06179	8.20822
228397_at	TUG1	55000	-2.07885	10.4574	10.1477	10.5858	8.77215	10.0774	9.17396
226468_at	RNF115	27246	-2.07899	9.8561	9.85233	10.1814	8.99172	9.11553	8.61492
219375_at	CEPT1	10390	-2.07924	10.5989	10.304	10.6919	9.29332	10.0659	9.06728
231819_at	LOC100505876	100505876	-2.07968	6.57557	7.46517	7.38556	4.82925	7.07005	6.35792
221025_x_at	PUS7L	83448	-2.07971	9.10001	8.88376	10.2619	8.26364	8.85206	7.96084
211160_x_at	ACTN1	87	-2.08187	11.1428	10.9261	11.1799	10.3129	10.2592	9.50307
226782_at	SLC25A30	253512	-2.08203	10.1328	9.20763	9.96903	8.3173	8.93088	8.88735
223846_at	AZI2	64343	-2.08234	7.84891	7.61578	8.30668	8.17833	7.75964	4.65879
229074_at	EHD4	30844	-2.08281	9.32979	8.95259	10.6192	8.24446	8.73013	8.75139
211864_s_at	MYOF	26509	-2.08407	11.2022	9.99628	10.6054	9.36019	10.4061	8.85937
229025_s_at	IMMP1L	196294	-2.0907	10.3052	9.83603	10.5857	8.85476	9.32249	9.35767
1569320_at	GPBP1L1	60313	-2.09077	6.42864	6.21071	6.13005	4.34791	6.93651	4.29287
218556_at	ORMDL2	29095	-2.09225	10.8607	10.2497	10.7482	8.97831	10.2517	9.43345
222582_at	PRKAG2	51422	-2.09424	10.3489	9.61768	11.5752	9.14406	9.93775	9.2607
214917_at	PRKAA1	5562	-2.09523	7.38528	7.28899	7.27323	6.56922	6.89078	5.28617
201961_s_at	RNF41	10193	-2.09553	8.03247	7.93115	8.29192	6.68093	7.46614	6.90653
223126_s_at	C1orf21	81563	-2.09565	7.44645	7.16778	7.99453	7.33204	7.38632	4.6882
212828_at	SYNJ2	8871	-2.09596	11.404	10.5836	11.7764	10.2102	10.5636	9.78735
226913_s_at	SOX8	30812	-2.09607	7.88124	8.31971	8.34615	5.93548	8.55625	6.8523
229208_at	HAUS2	55142	-2.09698	8.10709	8.53239	8.97147	8.17088	8.08765	6.1475
236504_x_at	C6orf52	347744	-2.09834	6.70152	7.40007	7.22464	4.80786	5.59726	7.71335
225786_at	HNRNPU-AS1	284702	-2.10015	10.9312	10.212	10.0643	8.98082	9.60016	9.41503
208927_at	SPOP	8405	-2.101	11.4269	11.2739	11.7422	10.4051	10.7518	10.0727
217010_s_at	CDC25C	995	-2.10155	6.74115	6.84898	7.41943	6.81381	4.21242	6.76897
213529_at	ZNF688	146542	-2.10268	7.41581	7.72909	7.4229	6.71381	8.02794	4.60936
222061_at	CD58	965	-2.10427	8.47929	7.92517	7.99765	5.89047	7.32795	7.96372
213190_at	COG7	91949	-2.10503	7.92228	7.3654	7.36304	3.88807	7.85575	7.68537
204349_at	MED7	9443	-2.10505	11.5773	11.3009	12.388	10.2487	11.13	10.666
203518_at	LYST	1130	-2.10622	9.2496	9.05441	10.8155	8.78121	8.72998	8.3844
214835_s_at	SUCLG2	8801	-2.10708	12.139	11.8745	12.2902	10.8337	11.1548	11.0894
225711_at	ARL6IP6	151188	-2.10845	10.3601	9.82069	11.6878	9.71939	9.49486	9.42575
204221_x_at	GLIPR1	11010	-2.11056	10.2521	9.25764	10.4634	8.52483	9.72328	8.49207
229027_at	PPM1A	5494	-2.11086	9.75468	9.43221	10.5682	8.55649	9.15508	8.81004
1555858_at	LOC440944	440944	-2.1115	8.16234	7.94713	7.23446	7.1596	6.85096	6.09858
218791_s_at	C15orf29	79768	-2.1116	9.31935	9.4135	9.87809	8.23659	8.87846	8.26088
1555907_at	LOC100130776	100130776	-2.11318	8.2529	8.16397	7.89512	7.59741	7.95248	5.52386
226729_at	USP37	57695	-2.11416	9.22444	8.93305	9.1612	7.69922	7.68267	8.69654
230421_at	ZNF879	345462	-2.11498	8.2125	8.16255	9.23299	7.63494	7.79549	6.93567
227531_at	CLOCK	9575	-2.11548	10.0871	9.81242	10.5628	8.79188	9.2854	9.14202
201059_at	CTTN	2017	-2.11599	12.2873	12.0578	12.0113	11.0128	11.5	10.5997
218397_at	FANCL	55120	-2.1172	11.505	11.4721	11.943	10.6903	10.8646	10.1187
224461_s_at	AIFM2	84883	-2.12058	10.0522	9.66264	10.079	8.36966	9.08998	9.0808
203065_s_at	CAV1	857	-2.12126	10.171	9.37183	10.9401	8.84053	9.40563	8.98196
223195_s_at	SESN2	83667	-2.12249	8.88039	9.22642	9.41958	8.28636	7.60186	8.3809
227164_at	SRSF1	6426	-2.12305	9.93218	9.68806	10.8996	8.76755	9.62283	8.87106
221381_s_at	MORF4L1	10933	-2.12511	13.0276	12.2694	12.8689	11.5818	11.9608	11.3607
223089_at	VEZT	55591	-2.12622	10.0064	9.9096	10.1297	8.42542	9.26605	9.08933
218231_at	NAGK	55577	-2.12681	10.0678	9.75936	10.1312	8.55594	9.3384	8.79793
1555355_a_at	ETS1	2113	-2.12732	6.01017	6.71976	8.72721	4.07188	6.74669	7.37146
242727_at	ARL5B	221079	-2.1306	9.0317	8.14751	9.17327	7.85949	7.9132	7.30602
229430_at	C8orf46	254778	-2.1327	9.71589	9.62071	10.8912	8.81789	9.58612	8.54573
230263_s_at	DOCK5	80005	-2.13535	8.68531	8.30997	9.88809	7.56457	8.31424	7.72114
209402_s_at	SLC12A4	6560	-2.13594	8.16293	8.48913	8.38179	7.92375	7.88518	5.94031
243376_at	TANK	10010	-2.13755	7.60405	7.264	7.9077	3.92361	7.45399	8.11026
209925_at	OCLN	100506658	-2.13817	7.03523	5.75596	6.59498	4.08799	6.11314	5.8959
227303_at	ANKS3	124401	-2.13861	6.95871	7.4456	6.51528	3.54888	6.90377	7.17692
226081_at	LZIC	84328	-2.14037	8.54861	7.99471	8.80711	6.48155	7.72853	7.84677
215714_s_at	SMARCA4	6597	-2.1408	10.273	9.90463	9.98878	8.85259	9.51007	8.50928
223504_at	DNAJC27	51277	-2.14419	8.41148	8.063	8.41277	7.28407	7.78343	6.51844
241366_at	LOC389458///RBAK///RBAK-LOC389458	100533952///389458///57786	-2.14586	7.79214	7.68637	7.76659	6.6235	7.00909	6.30786
236613_at	RBM25	58517	-2.1462	7.02556	7.3533	7.9723	5.39793	6.96285	6.68503
219477_s_at	MRPS31P3///THSD1///THSD1P1///TPTE2P2	100887750///374500///55901///644623	-2.14855	9.69068	9.5461	9.2461	8.47328	9.18219	7.51734
227578_at	TMPO-AS1	100128191	-2.15159	7.50089	6.811	6.67808	5.29008	7.11575	5.26793
232560_at	UROS	7390	-2.1524	7.64839	7.87099	7.59416	6.13835	7.67406	5.9833
221510_s_at	GLS	2744	-2.15256	12.3729	12.0139	13.5861	11.3855	11.715	11.5541
209716_at	CSF1	1435	-2.1529	10.8216	9.6774	10.6557	9.30199	9.66737	8.86653
229766_at	ZNF445	353274	-2.15813	7.58261	8.32183	8.24085	8.29562	7.79397	4.72638
215331_at	MYH15	22989	-2.15924	7.77098	7.91847	8.30582	7.03038	6.36411	7.26921
219123_at	ZNF232	7775	-2.15998	9.87449	9.87682	10.1987	8.46815	9.25193	8.89687
213126_at	MED8	112950	-2.1609	8.67217	8.70758	8.71792	7.73655	8.72173	6.3045
218309_at	CAMK2N1	55450	-2.16181	12.6407	11.6733	13.22	11.1718	11.7594	11.266
200918_s_at	SRPR	6734	-2.16394	10.677	10.2063	10.6007	9.49542	9.95826	8.68934
201799_s_at	OSBP	5007	-2.16715	8.99996	9.09267	9.29978	7.20855	8.92249	7.91398
217818_s_at	ARPC4	10093	-2.16823	10.3935	10.1886	10.1069	8.77945	9.52303	9.03691
210541_s_at	TRIM27	5987	-2.16868	10.2685	9.98814	10.3029	8.85578	9.71163	8.64172
222192_s_at	C2orf43	60526	-2.16906	8.82844	9.03578	8.83407	7.5854	8.19283	7.56884
204157_s_at	SIK3	23387	-2.16906	9.28777	9.05349	10.3853	8.28183	8.79542	8.2981
202740_at	ABHD14A-ACY1///ACY1	100526760///95	-2.16936	10.4996	9.7844	10.8693	9.34848	9.71934	8.73369
203702_s_at	TTLL4	9654	-2.1701	8.44344	8.0464	8.59273	8.13345	8.28097	5.31486
220275_at	CUZD1	50624	-2.17108	6.96042	6.99163	7.53792	8.12785	6.28836	3.71851
212127_at	RANGAP1	5905	-2.17152	8.95128	8.58926	8.56757	5.4267	9.07515	8.25014
201129_at	SRSF7	6432	-2.17189	11.9996	11.8434	11.9916	10.5091	11.1438	10.8247
233952_s_at	ZNF295	49854	-2.17204	10.4934	10.2154	11.351	9.47246	9.65938	9.5709
213268_at	CAMTA1	23261	-2.17209	8.58663	7.76564	8.916	6.9767	7.90775	7.02657
212216_at	PREPL	9581	-2.17377	9.62436	8.9363	9.3567	7.84435	8.70313	8.00929
202540_s_at	HMGCR	3156	-2.17452	12.8309	12.5605	12.6894	11.204	11.9498	11.5649
227312_at	SNTB2	6645	-2.17511	9.77328	8.86821	10.6751	8.11579	9.34523	8.49231
228776_at	GJC1	10052	-2.1755	10.5853	9.72665	10.7637	9.29783	9.7334	8.68038
228464_at	MIR3685	100500802	-2.17567	10.0478	9.40151	9.46551	8.17433	8.96909	8.40705
1552482_at	RAPH1	65059	-2.17574	7.36634	7.42404	9.53484	6.55407	6.9106	7.49604
221517_s_at	MED17	9440	-2.17581	11.3325	10.7599	11.5883	9.56941	10.5547	10.1919
1556151_at	ITFG1	81533	-2.17585	12.9361	12.3687	12.8517	11.244	11.8053	11.7425
212645_x_at	BRE	9577	-2.18286	12.7559	12.1463	12.0369	11.1941	11.4591	10.9072
229538_s_at	IQGAP3	128239	-2.18411	11.4816	11.2555	11.4552	10.0381	10.4777	10.2954
213906_at	MYBL1	4603	-2.18743	12.1	11.5146	13.7715	11.1027	11.8409	11.0547
223113_at	TMEM138	51524	-2.1878	11.0562	10.5057	10.8988	9.01279	10.2489	9.8105
238909_at	S100A10	6281	-2.18897	8.28983	8.40195	9.50035	8.13631	8.55164	6.11342
219376_at	ZNF322///ZNF322P1	387328///79692	-2.1896	8.84583	8.41813	9.51642	6.93911	8.44695	8.00232
220122_at	MCTP1	79772	-2.18961	8.49414	7.3674	9.06778	7.33842	7.85754	6.34134
205931_s_at	CREB5///LOC401317	401317///9586	-2.19049	8.95319	8.92411	9.70954	8.13659	8.1223	7.93418
244406_at	ZNF625///ZNF625-ZNF20	100529855///90589	-2.19101	9.96724	9.94414	10.1099	8.79875	9.05121	8.77658
203821_at	HBEGF	1839	-2.19211	10.4769	9.89088	10.6504	8.99141	9.70139	8.92849
219208_at	FBXO11	80204	-2.19271	8.57703	8.6486	8.26309	6.73643	7.84006	7.51408
207723_s_at	KLRC3	3823	-2.19564	7.27409	6.77164	6.26099	6.90848	6.82332	3.17098
228954_at	LYSMD4	145748	-2.19575	8.64936	8.52458	9.19566	7.41844	7.37235	8.17466
207231_at	DZIP3	9666	-2.20044	7.30183	7.59916	7.66655	6.18181	7.38852	5.58383
233375_at	EFCAB2	84288	-2.20455	7.39696	6.77761	6.12447	6.51298	6.13937	4.22523
239406_at	ZNF193	7746	-2.20625	8.05523	7.47731	8.6818	5.84037	7.79302	7.15617
223490_s_at	EXOSC3	51010	-2.20626	9.80652	9.59465	9.84373	8.27966	9.54126	7.99916
238907_at	ZNF780A	284323	-2.20695	7.6584	7.28892	8.14425	5.80727	6.63808	7.22006
203789_s_at	SEMA3C	10512	-2.20814	13.3425	12.0416	13.1098	11.2321	12.004	11.8293
222872_x_at	NABP1	64859	-2.20872	9.68644	8.9611	10.1097	7.81229	9.03439	8.4809
214706_at	ZNF200	7752	-2.20967	8.52779	8.19191	9.04451	7.38404	7.99116	6.95753
207564_x_at	OGT	8473	-2.21286	11.4268	10.8494	10.8866	9.77013	10.3294	9.62548
241754_at	SCAI	286205	-2.21303	7.51598	6.75503	7.99647	3.91277	7.52857	7.38808
212289_at	ANKRD12	23253	-2.21839	9.96487	9.08559	10.6813	9.1232	8.87592	8.28411
229422_at	NRD1	4898	-2.21952	7.75824	7.87128	7.63729	6.63468	7.31204	5.86934
204291_at	LOC100509474///ZNF518A	100509474///9849	-2.21978	9.75361	9.67045	10.7821	8.61094	9.30914	8.83483
212853_at	DCUN1D4	23142	-2.21993	8.68831	8.25235	8.11538	6.38952	8.18222	7.03276
206175_x_at	ZNF222	7673	-2.22072	7.96026	8.37773	9.09805	6.98385	7.86593	7.13319
224518_s_at	ZNF559	84527	-2.22345	8.55868	8.94517	9.10458	8.70438	8.65728	5.78837
221604_s_at	PEX16	9409	-2.2248	8.55642	8.03462	8.4239	8.56623	8.42301	4.56468
225476_at	GPANK1	7918	-2.22498	6.46605	7.07977	7.59271	7.34171	4.67353	5.6619
222037_at	MCM4	4173	-2.22608	9.47021	8.91228	9.69803	8.3903	8.33399	7.89271
235695_at	INPP4A	3631	-2.22929	6.64444	7.22489	7.62998	3.37788	7.14195	7.50973
1554479_a_at	CARD8	22900	-2.22939	9.07781	8.48652	9.2763	7.59062	8.2301	7.54997
236561_at	TGFBR1	7046	-2.23026	7.57459	7.51761	7.47262	5.06459	7.75713	6.27148
204820_s_at	BTN3A2///BTN3A3	10384///11118	-2.2326	9.35168	9.06038	9.78046	8.33236	8.47532	7.90865
244659_at	LOC100131015	100131015	-2.23367	8.04783	7.84807	7.69975	7.45547	7.81734	4.8446
225968_at	PRICKLE2	166336	-2.23452	9.28946	8.15531	9.81832	8.12684	8.03529	7.62106
242442_x_at	TRMT10A	93587	-2.23581	7.19344	7.41073	6.92537	6.22791	5.89258	5.92667
226074_at	PPM1M	132160	-2.2361	7.58893	6.51432	7.5054	6.52708	7.75659	3.84202
229732_at	ZNF823	55552	-2.23639	8.77898	8.59194	9.56157	8.19721	7.63912	7.61265
238443_at	TFAM	7019	-2.23742	6.00567	6.05256	6.09381	5.95132	6.20063	2.51459
232424_at	PRDM16	63976	-2.24202	7.66771	7.92097	8.52371	8.05981	8.08103	4.47716
223512_at	SAR1B	51128	-2.24317	8.97916	8.42696	9.02358	6.5401	8.52073	7.87226
235146_at	TMCC3	57458	-2.24378	10.6109	9.63963	9.99579	8.80601	9.13809	8.80443
228513_at	TMEM219	124446	-2.2472	7.3925	7.05363	7.93567	3.87146	7.41394	7.59202
218634_at	PHLDA3	23612	-2.24778	9.10057	9.66919	11.03	8.95631	9.24697	8.09103
209037_s_at	EHD1	10938	-2.24788	9.57443	9.08578	10.4467	8.23658	8.73727	8.62735
227379_at	MBOAT1	154141	-2.24844	7.17901	6.27053	7.27073	3.59997	6.21544	7.39808
232201_at	NKD2	85409	-2.24974	8.13268	8.38526	7.63421	7.84436	8.06698	4.73155
203810_at	DNAJB4	11080	-2.25038	9.43553	8.72527	10.643	7.69652	9.55334	8.04349
223261_at	POLK	51426	-2.25049	10.2151	10.4209	10.8346	9.05534	9.58154	9.32301
33736_at	STOML1	9399	-2.25761	10.2191	9.63364	10.4269	8.59933	9.18185	8.97406
204650_s_at	APBB3	10307	-2.25855	7.47174	7.87879	7.71805	7.41289	7.88559	4.24389
228786_at	LOC387647	387647	-2.2601	8.73589	8.18112	8.34636	8.44485	8.49263	4.79673
208908_s_at	CAST	831	-2.26078	12.624	12.1587	13.2104	11.4013	11.9753	11.0861
203215_s_at	MYO6	4646	-2.26081	7.78564	7.44341	8.22711	7.17414	5.98261	6.7689
229765_at	ZNF207	7756	-2.26093	7.09823	7.36856	7.7268	6.05884	6.87554	5.72846
232019_at	ZKSCAN2	342357	-2.2633	7.23101	7.73471	8.11791	4.91659	6.76014	7.87161
208712_at	CCND1	595	-2.26602	10.9918	10.1322	11.3649	9.70316	10.1151	9.13024
204881_s_at	UGCG	7357	-2.26852	8.99007	8.16441	9.71225	7.85277	7.93151	7.53719
227247_at	PLEKHA8	84725	-2.27188	10.1427	9.55665	10.249	8.64088	9.39763	8.35811
229251_s_at	TPCN2	219931	-2.27781	7.16129	6.97478	7.27667	5.66239	7.73086	4.45653
244533_at	PTPN14	5784	-2.27804	10.5378	9.95487	11.3568	9.44218	9.83191	9.01193
201506_at	LOC100652886///LOC100653157///TGFBI	100652886///100653157///7045	-2.28248	8.4483	8.7983	11.6813	9.12371	8.58612	7.64628
227489_at	SMURF2	64750	-2.28256	10.7145	9.98963	11.5589	9.42378	9.80992	9.45734
207467_x_at	CAST	831	-2.28501	13.4573	13.3514	14.2517	12.2795	13.1634	12.0409
1556695_a_at	FLJ42709	441094	-2.28708	8.01982	8.31404	8.03025	5.25613	8.51759	7.00987
222610_s_at	S100PBP	64766	-2.28803	9.38187	9.13046	10.0579	8.44759	9.12154	7.41875
222705_s_at	SLC25A15	10166	-2.29234	7.30246	7.2094	7.85546	5.25694	7.11902	6.40089
1566776_at	DNAH1	25981	-2.29248	5.79607	6.52885	6.10495	3.84742	5.62401	5.36774
213672_at	MARS	4141	-2.29275	6.49998	6.30085	6.12494	5.61334	6.4095	3.3117
230192_at	TRIM13	10206	-2.29417	8.61501	7.49282	9.44339	6.75276	7.86231	7.34223
238464_at	ANKRD36///ANKRD36C///LOC100134365	100134365///375248///400986	-2.29434	7.65218	7.52831	9.09927	6.57164	6.98493	7.12896
214056_at	MCL1	4170	-2.29442	9.14151	8.86711	10.094	7.59986	8.52538	8.38296
225323_at	CC2D1B	200014	-2.29958	8.35269	7.74392	7.75639	4.23982	8.47418	7.53489
221949_at	UBE2D4	51619	-2.30055	7.25381	7.48436	7.95529	7.31139	7.27059	4.50552
226418_at	ERGIC2	51290	-2.30066	6.84105	7.43359	6.77639	3.3468	6.79729	7.30081
210001_s_at	SOCS1	8651	-2.30078	8.65043	7.34717	9.35623	7.07934	7.81844	6.84969
1553286_at	ZNF555	148254	-2.30088	8.29654	8.13102	9.51437	7.36852	7.88995	7.07691
224229_s_at	AKT3	10000	-2.30231	7.24594	5.83388	6.52529	3.99467	6.04845	5.95274
225970_at	DDHD1	80821	-2.3027	9.11616	9.65358	9.2632	7.19296	9.08831	8.14168
209237_s_at	SLC23A2	9962	-2.30284	7.26441	7.18595	6.84036	5.91031	6.67243	5.09774
203870_at	USP46	64854	-2.30396	8.61144	9.03582	9.06584	7.58478	8.5019	7.01407
219474_at	C3orf52	79669	-2.30454	9.02231	8.93227	8.22524	7.7114	8.9061	5.94888
236273_at	NBPF1	55672	-2.30472	9.10542	8.19378	9.72106	7.564	8.0469	7.79558
242429_at	ZNF567	163081	-2.30756	6.16085	6.09569	6.81519	2.87442	5.64811	6.9301
227882_at	FKRP	79147	-2.31056	8.97918	8.24213	8.31048	7.2804	7.8201	6.80656
235198_at	OSTM1	28962	-2.31244	9.79349	9.55792	10.3488	8.44256	8.7324	8.89701
226184_at	FMNL2	114793	-2.3144	12.0682	11.7909	13.6336	11.0787	11.7396	11.0424
206188_at	ZNF623	9831	-2.31791	9.67734	9.18567	9.93294	8.13262	9.05025	7.97461
234952_s_at	PHRF1	57661	-2.32034	7.40255	7.77842	7.42585	7.18045	5.88369	5.89967
206613_s_at	TAF1A	9015	-2.32225	9.07744	8.60573	9.34195	6.71674	8.64242	8.01939
210530_s_at	NR2C1	7181	-2.32354	8.56136	7.96568	8.90823	7.58137	6.98509	7.21982
228977_at	LOC729680	729680	-2.32491	10.0598	9.76997	9.94469	8.08611	9.62789	8.40891
201667_at	GJA1	2697	-2.32684	8.22091	7.38893	10.9511	5.89898	8.7143	8.29253
212149_at	EFR3A	23167	-2.3276	12.4015	12.3119	12.806	11.0528	11.8657	10.9444
1553815_a_at	TCEANC	170082	-2.32975	6.31148	6.72096	7.62269	3.53434	6.24136	7.21891
231929_at	IKZF2	22807	-2.33156	10.0626	8.93016	10.9534	8.83539	9.08834	8.35859
1555294_a_at	ERC1	23085	-2.33392	7.26288	7.0093	6.74586	4.29145	6.67691	6.38141
227013_at	LATS2	26524	-2.33935	11.735	11.2732	12.2163	10.4479	10.8489	10.2495
213017_at	ABHD3	171586	-2.34042	9.76218	8.68447	10.12	8.16402	8.833	7.88933
228157_at	ZNF207	7756	-2.34314	10.5158	10.2401	10.1132	9.17707	9.86688	8.13982
212630_at	EXOC3	11336	-2.34895	9.85488	9.06952	9.4067	7.89634	8.62238	8.11634
218266_s_at	NCS1	23413	-2.34932	8.25787	7.40453	7.84973	4.19498	7.72782	7.89261
1568605_at	JRK	8629	-2.35373	8.06608	8.24104	7.68175	7.26943	7.28644	5.72816
1555803_a_at	C11orf57	55216	-2.35555	9.09667	8.60882	9.41973	7.50045	8.12503	7.79154
226510_at	HEATR5A	25938	-2.35847	10.7115	10.2905	11.0995	8.96625	10.0267	9.39508
225830_at	PDZD8	118987	-2.36119	9.52427	8.8177	10.0203	8.74795	8.19477	7.701
236840_at	C12orf56	115749	-2.36182	8.00837	7.65492	9.58648	7.14785	7.58161	6.80061
211013_x_at	PML	5371	-2.36335	9.51967	9.04517	9.8773	7.83812	8.56239	8.31913
206299_at	FAM155B	27112	-2.3634	7.31002	7.35281	6.6598	4.78081	7.0756	5.74362
212623_at	TMEM41B	440026	-2.36436	11.8109	11.5121	11.9202	10.3216	11.1433	10.0541
1553978_at	MEF2BNB	729991	-2.36691	9.70279	9.61028	10.0895	7.45356	8.98972	9.23026
207247_s_at	ZFX///ZFY	7543///7544	-2.36795	7.08336	6.87713	6.288	7.36884	6.71856	2.43017
207275_s_at	ACSL1	2180	-2.37124	7.84531	7.7635	7.09842	6.48709	7.37221	5.11101
213352_at	TMCC1	23023	-2.37396	7.84479	7.5639	7.26567	6.9604	7.21039	4.76168
1552263_at	MAPK1	5594	-2.37542	9.73109	9.04931	10.4977	8.09148	9.15688	8.2852
206076_at	LRRC23	10233	-2.37998	6.59999	7.09224	6.54506	3.11809	5.53978	7.82657
208613_s_at	FLNB	2317	-2.38085	9.80409	9.23341	10.337	8.97953	8.88235	7.75823
227600_at	MRPS30	10884	-2.38092	10.0802	9.6923	10.9256	8.58214	9.66667	8.6947
238825_at	ACRC	93953	-2.38493	8.02498	7.97189	9.18223	7.50563	7.77149	6.14014
225595_at	CREBZF	58487	-2.38495	8.69712	8.23819	9.66625	7.66199	8.28616	6.89153
228654_at	SPIN4	139886	-2.38586	11.0672	10.6279	12.5116	9.73782	10.5878	10.1175
218402_s_at	HPS4	89781	-2.38609	8.22928	8.32654	7.83465	8.27677	8.53512	3.81464
212636_at	QKI	9444	-2.38924	10.2149	9.83463	11.9931	9.72903	9.40695	9.13706
206245_s_at	IVNS1ABP	10625	-2.39	11.4542	10.1256	11.8623	9.34915	10.4562	9.86573
225173_at	ARHGAP18	93663	-2.3902	9.9105	8.77942	10.2266	8.60434	8.55503	7.98576
238540_at	LOC401320	401320	-2.39412	6.61815	6.15434	6.53797	5.1028	5.9471	4.48209
228235_at	MGC16121	84848	-2.39753	7.36522	6.6456	6.92786	7.20308	6.10758	3.84339
226422_at	ERGIC2	51290	-2.40135	12.9672	12.5859	13.4675	11.6972	12.1096	11.4222
225882_at	SLC35B4	84912	-2.40152	7.40485	7.7221	7.13953	6.88725	7.8383	3.74908
227240_at	NGEF	25791	-2.40423	10.8855	10.3587	11.8895	9.51593	10.1738	9.64715
213853_at	DNAJC24	120526	-2.40445	10.4075	9.83233	10.8971	9.03135	9.45232	8.85608
206967_at	CCNT1	904	-2.40449	8.14494	8.08815	7.88814	7.99859	7.21516	5.11029
203324_s_at	CAV2	858	-2.4045	11.0609	10.3287	12.5997	9.75136	10.5791	9.86167
226817_at	DSC2	1824	-2.40591	10.661	9.43062	11.8683	9.13579	9.56293	9.46148
238456_at	LOC100289230	100289230	-2.4065	8.55043	8.31173	8.04234	7.20336	7.1119	6.78843
240574_at	DNAJC3-AS1	100289274	-2.40677	6.49792	6.71174	7.68087	3.04476	6.89901	7.14546
203545_at	ALG8	79053	-2.41005	11.3224	10.6404	11.1839	9.51001	10.1582	9.6713
208393_s_at	RAD50	10111	-2.41339	11.0797	10.626	11.4462	9.18609	10.61	9.5427
213468_at	ERCC2	2068	-2.41508	8.86235	8.77695	8.90604	6.93343	8.5147	7.28101
213589_s_at	B3GNTL1	146712	-2.41554	7.6169	7.7465	8.2581	5.44009	7.19418	7.17021
229105_at	GPR39	2863	-2.4158	7.25671	7.05733	7.78207	6.3913	7.00179	4.88551
206116_s_at	TPM1	7168	-2.41652	7.66093	6.8512	7.47348	6.05694	7.42021	4.68967
229442_at	C18orf54	162681	-2.41697	9.56531	9.03672	10.6484	8.19938	9.08211	8.14932
210594_x_at	MPZL1	9019	-2.4179	8.84617	8.26519	7.98806	8.02354	8.41858	4.83604
213758_at	COX4I1	1327	-2.41841	8.54998	8.3088	8.56973	7.32987	8.24672	6.02975
229268_at	FAM105B	90268	-2.41965	8.93923	8.8003	9.17381	8.43314	8.27019	6.38561
1558459_s_at	LOC401320	401320	-2.42017	7.60909	7.18138	6.77627	6.80239	5.31952	5.61951
235117_at	CHAC2	494143	-2.42084	11.3562	10.965	12.22	9.59525	11.1083	10.0111
223576_at	C6orf203	51250	-2.42345	11.1206	10.9901	11.4397	9.9471	10.464	9.30815
205599_at	TRAF1	7185	-2.42403	9.04048	8.26222	8.56893	7.8779	8.60384	5.55766
1556309_s_at	C1orf86	199990	-2.42616	6.54672	7.18799	6.73802	7.22801	6.44449	2.9642
213570_at	EIF4E2///LOC100507948	100507948///9470	-2.43216	8.31943	8.42785	8.53035	7.91153	7.7727	5.74669
226181_at	TUBE1	51175	-2.43224	9.6408	9.55452	10.7831	8.09803	9.3749	8.65861
226905_at	FAM101B	359845	-2.43429	10.9405	10.7609	12.7842	10.3505	10.4901	9.79464
204728_s_at	WDHD1	11169	-2.44488	9.29308	8.88043	9.78063	8.04445	8.00666	8.03374
239142_at	RFESD	317671	-2.45052	8.05234	8.04652	8.53824	6.34303	7.58306	6.83174
230619_at	ARNT	405	-2.455	7.81726	8.0221	8.13561	5.15227	7.59422	7.3413
217859_s_at	SLC39A9	55334	-2.45761	7.86681	7.37584	7.75052	7.1673	6.60145	5.33265
226974_at	NEDD4L	23327	-2.45764	9.97105	9.21299	11.8288	8.33889	9.55487	9.22722
210630_s_at	RAD52	5893	-2.45867	6.44854	6.9883	6.75945	5.60673	6.51442	4.1815
218979_at	RMI1	80010	-2.46006	10.3462	10.2298	10.947	8.82854	9.63061	9.16778
224833_at	ETS1	2113	-2.46257	11.3326	10.7788	12.7931	10.0947	10.474	10.4354
232291_at	MIR17HG///MIR18A///MIR19A///MIR19B1///MIR20A///MIR92A1	406953///406979///406980///406982///407048///407975	-2.46273	9.39539	8.72971	8.60741	7.14604	8.19328	7.49241
217127_at	CTH	1491	-2.4648	9.21888	9.74378	11.4864	8.72907	9.1317	8.68388
224500_s_at	MON1A	84315	-2.46489	7.95027	7.93271	8.25948	6.81401	7.05087	6.373
244024_at	ZNF182	7569	-2.4655	7.75575	7.69052	6.69802	7.12104	7.33162	3.78599
220121_at	LINS	55180	-2.46759	6.06634	7.31449	7.2193	7.24303	6.22574	3.22205
243426_at	LOC339290	339290	-2.47354	8.2832	8.49163	8.24052	5.4336	8.08841	7.5736
225955_at	METRNL	284207	-2.47474	10.8804	9.01557	9.70859	8.81852	9.23398	7.63026
215931_s_at	ARFGEF2	10564	-2.478	7.65302	7.17931	7.06578	6.29486	6.88942	4.7863
209626_s_at	OSBPL3	26031	-2.4796	11.3483	10.5603	11.9688	9.93086	10.3006	9.71563
225735_at	ANKRD50	57182	-2.48499	9.73416	9.72652	11.155	8.67067	9.25959	8.74565
203198_at	CDK9	1025	-2.48589	9.47753	9.12479	9.20817	7.58805	8.50981	7.77135
238761_at	ELK4	2005	-2.48638	7.46568	7.97777	10.1106	7.11815	6.50822	7.98554
212877_at	KLC1	3831	-2.49429	9.45587	8.62569	8.62621	6.99249	8.24722	7.51216
226948_at	RHBDD1	84236	-2.50797	7.34253	7.24566	7.41298	4.53451	6.9043	6.58281
228925_at	ADAM1	8759	-2.50972	8.01549	8.07071	7.95105	7.15529	7.16037	5.73901
227778_at	HEATR7A///LOC100652949///LOC377711	100652949///377711///727957	-2.51482	7.34044	7.50082	8.17929	4.20453	7.1555	7.66917
203004_s_at	MEF2D	4209	-2.51696	7.54843	7.81197	7.12963	6.55328	6.91545	5.02626
214023_x_at	TUBB2B	347733	-2.52014	10.2335	10.4357	12.2197	8.94993	10.3614	9.577
213463_s_at	FAM149B1	317662	-2.52756	8.48774	8.15806	8.4902	4.63017	8.19001	8.30259
243785_at	LOC100272217	100272217	-2.52993	7.77737	8.59329	9.02957	6.42545	7.51517	7.44232
205034_at	CCNE2	9134	-2.53261	9.69838	9.19369	10.5912	8.06614	9.0679	8.32734
217185_s_at	ZNF259///ZNF259P1	442240///8882	-2.53348	10.3854	9.59038	10.5741	8.88199	9.82029	7.8242
235478_at	DCLRE1C	64421	-2.53507	7.65754	7.81623	8.81491	7.09731	7.39554	5.76976
228490_at	ABHD2	11057	-2.54702	7.83646	7.62186	8.66357	6.98539	7.09699	5.99306
222754_at	TRNT1	51095	-2.54743	11.0366	10.8003	11.4267	9.10839	10.3714	9.73673
231919_at	DBT	1629	-2.54767	7.92329	7.14288	7.88056	7.45522	7.12781	4.31617
235783_at	MRTO4	51154	-2.54807	8.80852	8.20807	8.39241	7.87569	8.51991	4.96518
219475_at	OSGIN1	29948	-2.54857	7.83732	7.69076	8.16263	7.00324	7.3505	5.28791
201341_at	ENC1	8507	-2.54934	13.2025	13.4458	13.4751	12.3794	12.5014	11.1922
221867_at	N4BP1	9683	-2.5543	8.50509	8.57752	7.76825	8.019	7.56444	5.20863
227272_at	C15orf52	388115	-2.55711	9.35913	9.15354	9.75656	7.23685	9.22872	7.74012
208194_s_at	STAM2	10254	-2.5601	6.70016	6.47234	6.96458	6.12925	6.26235	3.67687
236302_at	PPM1E	22843	-2.56169	5.99294	5.80087	9.39048	6.93199	6.16835	4.01265
203736_s_at	PPFIBP1	8496	-2.56327	8.32087	7.7767	8.44822	6.88725	7.33431	6.25027
236204_at	COPS8	10920	-2.56432	7.06892	7.74642	7.50635	6.93064	7.54664	3.76867
205791_x_at	ZNF230	7773	-2.56521	7.78898	7.54931	8.33249	6.88379	7.54188	5.16788
1552794_a_at	ZNF547	284306	-2.56831	6.48302	6.11784	7.53524	3.15836	5.90069	6.9946
1555878_at	RPS24	6229	-2.57181	11.2789	11.2819	11.0936	8.96676	10.939	9.66034
216550_x_at	ANKRD12	23253	-2.57233	10.965	9.94117	12.5675	9.69965	9.67742	10.0075
228425_at	LOC654433	654433	-2.57458	10.4737	9.98311	10.9657	9.16132	9.30227	8.86587
203002_at	AMOTL2	51421	-2.57916	10.7703	10.2836	9.69742	9.09026	9.23982	8.32048
204443_at	ARSA	410	-2.5803	7.99285	7.50415	8.28301	5.47314	7.56192	6.64234
217772_s_at	MTCH2	23788	-2.58138	12.3903	10.7525	12.3859	10.1755	11.0691	10.1797
223204_at	FAM198B	51313	-2.58163	10.4667	10.0484	11.4994	8.83538	9.63753	9.43669
226512_at	ZMYM2	7750	-2.58358	9.71149	9.49096	10.3443	8.59801	8.88833	7.95234
220172_at	DCAF17	80067	-2.584	8.6481	8.33524	8.80157	7.36454	7.9057	6.40585
223404_s_at	TRMT1L	81627	-2.58802	9.99724	9.57681	10.6916	8.28559	8.95837	8.90609
218596_at	TBC1D13	54662	-2.59015	8.60342	8.32174	7.93978	7.48983	8.37279	4.88322
240044_x_at	TNRC6B	23112	-2.59107	7.23139	7.13235	7.34172	6.44273	7.61731	3.52478
222478_at	VPS36	51028	-2.59783	10.3756	9.97113	10.8402	8.85147	9.45558	8.74795
228302_x_at	CAMK2N1	55450	-2.59884	9.37281	8.51014	9.98989	7.71893	8.8598	7.16052
209640_at	PML	5371	-2.60027	10.1576	9.18026	9.76742	8.61512	9.01402	7.34014
212550_at	STAT5B	6777	-2.60079	7.85597	7.47058	7.48662	3.46776	7.14269	8.06587
204277_s_at	TK2	7084	-2.60294	8.1066	7.50183	7.69884	5.56821	6.36852	7.23011
235217_at	LOC100216546	100216546	-2.60342	10.4041	10.0354	10.4176	8.87383	9.08359	8.75848
209627_s_at	OSBPL3	26031	-2.6091	11.5224	10.8779	12.4837	10.0929	10.8939	9.74648
209834_at	CHST3	9469	-2.61358	9.28286	8.46109	10.0007	9.01415	8.74733	5.82509
235505_s_at	LRPAP1	4043	-2.61364	7.43681	7.4907	6.65159	6.57133	7.71022	3.13936
1553810_a_at	KIAA1524	57650	-2.62393	8.41321	7.88578	8.72001	6.68371	7.24733	6.91277
204151_x_at	AKR1C1	1645	-2.62441	10.7576	12.4338	13.194	10.3551	10.5688	11.2855
209699_x_at	AKR1C2///LOC100653286	100653286///1646	-2.63351	9.56173	11.0578	11.9267	9.08872	9.42085	9.84575
200798_x_at	MCL1	4170	-2.63434	13.1334	12.8462	13.5472	11.2805	12.2546	11.7994
217167_x_at	GK	2710	-2.63469	6.10512	6.73209	7.11727	4.8426	4.61139	6.30759
219371_s_at	KLF2	10365	-2.64088	11.9645	11.0293	13.5838	10.8073	11.2387	10.3285
241360_at	CCDC15	80071	-2.64858	8.59261	8.59752	10.0396	7.27335	8.07129	7.66941
223791_at	FAM27A///FAM27B///FAM27C	100132948///100133121///548321	-2.64984	7.44602	7.25116	7.6575	4.36312	7.25201	6.52184
229559_at	PPM1N	147699	-2.65454	6.81068	6.26271	7.60853	3.38713	5.77489	7.29451
243324_x_at	TNPO1	3842	-2.65514	5.8135	6.01391	5.67532	5.66872	5.12521	2.48244
229846_s_at	MAPKAP1	79109	-2.65855	8.47766	8.19073	8.55863	6.50818	8.04744	6.43947
205188_s_at	SMAD5	4090	-2.65872	7.40514	7.58999	6.27998	4.27808	6.38411	6.38071
231918_s_at	GFM2	84340	-2.66358	8.58004	8.65149	8.29562	7.69053	8.42764	5.16888
213975_s_at	LYZ	4069	-2.6679	7.87519	8.73578	12.3803	10.0745	7.33129	7.33842
1561394_s_at	KIAA1755	85449	-2.66917	9.3242	9.17795	8.35627	7.46235	7.61544	7.53147
227984_at	LMF1	64788	-2.67287	7.15628	7.66409	7.70663	5.04011	7.71234	5.51937
228401_at	ATAD2	29028	-2.67324	10.2549	9.59436	11.4493	8.44114	9.34728	9.25436
217920_at	MAN1A2	10905	-2.67396	8.45577	7.94324	8.03392	4.76037	7.67162	7.74401
1552312_a_at	MFAP3	4238	-2.67538	7.64878	7.28905	7.42578	4.47877	7.04007	6.58554
229712_at	SNAPC3	6619	-2.68746	6.17894	5.86923	6.14095	3.53709	4.60316	5.77014
243680_at	LOC100506476	100506476	-2.69602	6.26035	6.19792	6.21498	2.72512	5.41208	6.24356
240185_at	LOC100147773	100147773	-2.69689	6.80499	6.45806	7.29804	7.13097	3.22122	5.915
235653_s_at	THAP6	152815	-2.70451	6.9696	6.93683	7.28405	4.56674	6.89903	5.41862
232139_s_at	KIAA1919	91749	-2.70464	7.14926	7.28534	7.5524	5.32906	7.35593	4.9957
229228_at	CREB5///LOC401317	401317///9586	-2.70499	11.4212	10.8208	12.6126	10.2005	10.5485	9.79873
235541_at	LAS1L	81887	-2.70561	7.17098	7.30119	6.68805	6.20986	4.22685	6.41566
225186_at	RAPH1	65059	-2.70564	10.2036	10.0787	11.6561	8.86627	9.77228	8.99202
216594_x_at	AKR1C1	1645	-2.70595	9.9708	11.3635	12.0013	9.20914	9.69179	10.1262
212099_at	RHOB	388	-2.70722	12.1137	11.656	13.3899	10.7197	11.4462	10.6833
233085_s_at	NABP1	64859	-2.71209	9.34608	9.01425	10.2707	7.59263	8.37748	8.34271
229432_at	NAGS	162417	-2.72083	6.61247	6.34848	7.45783	5.24419	6.39005	4.45241
218161_s_at	CLN6	54982	-2.72297	7.38356	7.98007	7.47371	3.67063	7.39485	7.43632
222507_s_at	TMEM9B	56674	-2.72848	8.99136	7.94412	8.46816	8.1491	8.21776	4.69249
215458_s_at	SMURF1	57154	-2.72863	7.23293	7.16224	7.94192	5.16289	7.36477	5.46489
229672_at	UQCC	55245	-2.73052	8.23169	7.68206	7.71514	6.53451	7.75796	4.98889
235214_at	LURAP1	541468	-2.73386	7.83226	7.35205	7.66543	5.34632	7.53928	5.61132
204156_at	SIK3	23387	-2.74107	8.89541	7.56964	9.022	6.52929	7.91645	6.6771
228695_at	C8orf46	254778	-2.74184	8.44424	8.19295	10.6729	7.72165	7.96827	7.25471
235878_at	TAF1B	9014	-2.74896	7.42792	6.70469	7.50286	4.58856	6.52099	6.14926
216961_s_at	RPAIN	84268	-2.7515	6.2177	7.01906	5.87067	7.21808	3.25614	4.25256
215190_at	EIF3M	10480	-2.75321	8.79445	8.81549	9.21379	5.96906	8.56828	7.90304
228789_at	MTMR6	9107	-2.75381	6.41293	6.39246	7.47415	3.73069	6.15182	6.01274
238520_at	TRERF1	55809	-2.75745	9.55048	9.10523	10.9522	7.53889	9.43119	8.24784
210482_x_at	MAP2K5	5607	-2.76793	8.08425	7.78135	7.87975	4.76351	6.37513	8.20028
219565_at	CYP20A1	57404	-2.77661	9.32409	8.853	10.469	6.96909	8.71321	8.54382
241858_at	TNNI3K	51086	-2.77715	6.59273	6.4698	7.15616	6.21483	7.37415	2.20891
212543_at	AIM1	202	-2.77718	10.4266	10.2614	13.0106	10.1145	10.2841	8.87918
225129_at	CPNE2	221184	-2.77783	9.87772	9.43372	10.5515	8.80116	9.45088	7.18901
219291_at	DTWD1	56986	-2.78387	8.89136	9.13397	10.1446	7.32264	8.35221	8.06378
201363_s_at	IVNS1ABP	10625	-2.7993	11.5103	10.7446	12.3652	9.3376	11.0247	9.80252
209824_s_at	ARNTL	406	-2.80187	9.14058	8.70556	9.29403	7.75728	8.78189	6.14182
205299_s_at	BTN2A2	10385	-2.80288	7.43184	6.99729	7.23318	3.9385	7.01195	6.25113
208055_s_at	HERC4	26091	-2.80348	7.71241	7.44057	7.135	3.44892	7.58898	6.78843
209288_s_at	CDC42EP3	10602	-2.80539	11.6077	11.1787	13.4275	10.5113	11.2069	10.0311
214942_at	RBM34	23029	-2.81187	5.79258	5.89373	6.94858	5.61968	4.38735	4.15327
209761_s_at	SP110	3431	-2.82396	7.54676	7.16714	6.56338	6.96878	7.15427	2.66107
213998_s_at	DDX17	10521	-2.82448	7.13446	6.98141	7.173	3.44288	6.41544	6.93659
223546_x_at	LUC7L	55692	-2.82539	9.0038	8.75878	9.12911	8.84283	8.98895	4.56454
227348_at	PARS2	25973	-2.83183	8.32688	8.28986	8.40275	7.47351	7.03702	6.00374
215185_at	LOC100128077///LOC100506190	100128077///100506190	-2.83399	6.64846	7.26062	6.80308	4.52639	6.33725	5.34
205449_at	SAC3D1	29901	-2.84566	11.6708	11.0891	12.2214	9.9332	10.6223	9.89945
240572_s_at	LOC374443	374443	-2.8473	7.5415	7.80578	8.0462	7.11328	7.70341	4.048
40472_at	LPCAT4	254531	-2.84928	8.88848	8.518	8.51263	6.89323	7.76257	6.73152
219354_at	KLHL26	55295	-2.85033	8.0347	7.77532	7.69616	6.05706	7.53121	5.38453
218921_at	SIGIRR	59307	-2.85612	7.54574	6.3701	10.2232	7.00502	6.30681	6.285
232026_at	HERC4	26091	-2.8577	7.24498	7.25642	7.90275	7.07868	4.78728	5.99361
212097_at	CAV1	857	-2.85882	11.8999	10.7044	12.7501	10.0048	10.7318	10.0716
207419_s_at	RAC2	5880	-2.86348	8.22661	7.39446	8.99171	7.13373	7.68629	5.23944
213336_at	BAZ1B	9031	-2.86774	8.47523	8.46913	8.59886	7.87774	7.93237	5.17336
203032_s_at	FH	2271	-2.86907	8.07909	5.97568	7.06768	6.48074	7.16589	2.91408
225385_s_at	HNRPLL	92906	-2.87118	10.7789	10.8858	11.2498	9.44448	9.55698	9.34813
239421_at	FLJ35776	649446	-2.88431	7.46095	7.05754	7.07685	4.26914	6.29954	6.44199
226882_x_at	WDR4	10785	-2.88596	7.22768	6.55778	7.35224	6.24132	6.51555	3.79367
223589_at	ZNF416	55659	-2.89703	8.23425	8.47649	8.9357	7.34233	7.98804	5.71234
239590_x_at	FAM95B1///LOC100653237	100133036///100653237	-2.89956	7.02176	6.8063	7.65583	5.32211	7.1609	4.39339
233753_at	SCAF4	57466	-2.90643	7.5812	7.2089	8.40783	8.40803	7.42936	2.74279
225171_at	ARHGAP18	93663	-2.90996	10.691	9.522	11.8397	9.38922	9.37379	8.66666
209203_s_at	BICD2	23299	-2.92192	6.79455	6.17263	6.83471	4.60382	4.56487	5.99245
201362_at	IVNS1ABP	10625	-2.94175	11.8108	10.9687	12.8456	9.69592	10.8712	10.388
225400_at	TSEN15	116461	-2.94686	9.21718	8.71658	9.00456	7.94514	8.59148	5.72417
225348_at	SRSF10	10772	-2.94781	9.40401	9.0853	9.42857	7.57323	8.39077	7.27497
244287_at	SREK1	140890	-2.94898	9.16823	8.90055	8.86222	7.99141	7.88343	6.37553
204897_at	PTGER4	5734	-2.96277	8.35449	6.9513	11.2579	7.24067	6.99775	7.62441
242140_at	ERVK3-1	100507739	-2.97028	9.84246	9.64139	10.3421	7.98333	8.8526	8.2782
209811_at	CASP2	835	-2.97456	7.14671	7.50457	6.76988	3.97227	6.64321	6.08764
31637_s_at	NR1D1///THRA	7067///9572	-2.97585	10.6699	10.2729	12.1002	9.76678	8.9108	9.64552
216191_s_at	TRDV3	28516	-2.97793	9.58721	5.67223	9.04518	7.05999	7.58398	4.93773
230244_at	C2orf82	389084	-2.98043	10.766	10.2912	12.228	9.48384	9.63378	9.441
227448_at	ARGLU1	55082	-3.00063	8.38328	8.15888	8.43226	5.2242	7.63451	7.35991
1553672_at	ENAH	55740	-3.00643	7.28367	7.03299	7.3298	6.09853	7.0583	3.72549
202426_s_at	RXRA	6256	-3.00956	7.72633	7.84664	7.94584	7.4259	7.43821	3.88603
227858_at	PCNXL3	399909	-3.01538	8.78364	8.67392	8.52058	7.25766	7.92641	6.01704
218772_x_at	TMEM38B	55151	-3.02035	10.2409	10.0089	11.0983	8.29874	9.38471	8.88058
224868_at	ZDHHC5	25921	-3.03662	8.00688	7.47225	8.35641	6.44555	7.63357	4.94902
202533_s_at	DHFR	1719	-3.05095	9.99222	9.26572	10.4253	8.07183	9.01558	7.76803
221584_s_at	KCNMA1	3778	-3.05592	10.1228	8.59018	10.8247	8.44478	8.31494	7.94312
205627_at	CDA	978	-3.05841	11.8369	10.9263	12.5473	10.0803	11.0376	9.35432
214925_s_at	SPTAN1	6709	-3.06023	7.96281	7.36172	7.24877	7.57175	6.9525	3.20813
1557167_at	HCG11	493812	-3.10561	7.20596	5.78753	6.49918	1.86512	6.02996	6.69296
206304_at	MYBPH	4608	-3.12009	8.30491	8.70563	9.92072	7.06766	7.12433	7.81451
212379_at	GART	2618	-3.12084	9.13717	7.93619	8.86942	8.29628	8.1013	4.61941
1554472_a_at	PHF20L1	51105	-3.13363	6.88893	6.93946	7.71946	5.93155	6.98502	3.68778
229362_at	PUS10	150962	-3.13642	8.80584	7.87452	8.75572	6.20385	7.32657	6.95831
203038_at	PTPRK	5796	-3.15066	9.42886	7.90822	7.2549	7.30055	5.17546	7.14899
235686_at	TYW5	129450	-3.15965	8.12078	7.61463	8.67886	4.19085	7.47632	7.7678
207891_s_at	HAUS7///TREX2	11219///55559	-3.17016	8.38013	7.4764	7.87392	6.54638	7.38596	4.80443
211653_x_at	AKR1C2///LOC100653286	100653286///1646	-3.17463	9.19488	11.0238	11.8334	8.21632	9.41792	9.41809
207627_s_at	TFCP2	7024	-3.17559	7.77549	7.47452	7.74635	4.55988	7.92402	5.51139
1555895_at	DNM2	1785	-3.17978	7.49506	7.59782	6.24711	5.23863	6.53026	4.56431
224987_at	C6orf89	221477	-3.18999	8.53608	7.86739	8.36227	4.93391	6.99144	7.81973
207046_at	HIST1H4A///HIST1H4B///HIST1H4C///HIST1H4D///HIST1H4E///HIST1H4F///HIST1H4H///HIST1H4I///HIST1H4J///HIST1H4K///HIST1H4L///HIST2H4A///HIST2H4B///HIST4H4	121504///554313///8294///8359///8360///8361///8362///8363///8364///8365///8366///8367///8368///8370	-3.20495	6.83913	6.74299	6.56519	3.59753	7.02356	4.4853
235760_at	NSD1	64324	-3.20778	7.83321	7.46272	8.38877	7.2597	7.44587	3.9344
224595_at	SLC44A1	23446	-3.21508	12.1303	10.2282	13.0869	10.2053	10.2729	9.91277
217609_at	LRRC23///RPL13P5	10233///283345	-3.21764	6.83059	6.57368	7.13312	6.19603	6.52118	2.76217
218875_s_at	FBXO5	26271	-3.22935	11.288	10.619	12.1254	9.76672	9.85989	9.33202
211756_at	PTHLH	5744	-3.23388	9.69725	7.87499	9.21866	7.41323	7.38718	6.9107
212448_at	NEDD4L	23327	-3.24681	9.90635	8.677	10.8679	8.48183	8.70314	7.16923
205967_at	HIST1H4A///HIST1H4B///HIST1H4C///HIST1H4D///HIST1H4E///HIST1H4F///HIST1H4H///HIST1H4I///HIST1H4J///HIST1H4K///HIST1H4L///HIST2H4A///HIST2H4B///HIST4H4	121504///554313///8294///8359///8360///8361///8362///8363///8364///8365///8366///8367///8368///8370	-3.25075	13.6012	14.2307	15.075	12.6261	12.6444	12.5341
242214_at	RPS27A	6233	-3.26125	7.94697	7.71542	7.42023	7.00025	7.87038	3.09571
244680_at	GLRB	2743	-3.26682	5.81669	6.25579	6.01666	4.98294	4.1907	3.79185
202768_at	FOSB	2354	-3.26954	8.2343	7.9439	7.66081	6.05209	7.04164	5.61802
1553338_at	SDE2	163859	-3.30631	7.60701	7.24325	7.31904	6.20301	7.63708	3.15355
227739_at	NDOR1	27158	-3.34568	7.87046	7.95798	8.8999	5.97103	7.64384	5.88657
214881_s_at	UBTF	7343	-3.35545	7.2026	6.83447	6.66335	4.75825	7.34356	3.35907
227437_at	LOC100506668	100506668	-3.40004	8.92049	9.05984	9.21008	5.63484	8.25838	8.00054
1554621_at	DGKE	8526	-3.42668	6.47839	6.84538	8.19972	6.4993	5.92776	3.766
212930_at	ATP2B1	490	-3.43576	11.5439	10.4568	13.1972	9.95573	10.8376	9.06263
214002_at	MYL6	4637	-3.45088	9.17792	9.26605	9.53555	8.35144	8.55285	5.71434
242685_at	GTPBP8	29083	-3.47244	5.94713	5.65772	6.02509	2.42856	6.65775	3.15578
208081_s_at	ZNF442	79973	-3.50851	6.89043	7.22459	7.43288	5.27024	5.87179	4.97329
209497_s_at	RBM4B	83759	-3.52072	9.10658	8.05073	9.05786	6.8966	8.04677	5.82419
235886_at	LOC100505666	100505666	-3.52649	6.64294	6.60888	6.25285	3.38126	4.89425	5.77446
1554101_a_at	TMTC4	84899	-3.54873	6.86219	5.99413	7.15827	3.16182	5.56582	5.80504
229018_at	C12orf26	84190	-3.55758	7.4904	7.6311	7.42492	5.18513	6.41204	5.45657
235740_at	MCTP1	79772	-3.56874	9.32911	8.10448	10.5412	7.40807	7.91863	7.14185
213603_s_at	RAC2	5880	-3.59149	12.0229	11.4327	13.1886	10.1276	11.5512	9.43173
223814_at	TRNT1	51095	-3.62132	7.57808	6.97063	6.88179	5.25232	6.86291	3.74572
210612_s_at	SYNJ2	8871	-3.62261	10.1374	9.45534	10.4303	7.94115	8.95194	7.55879
209016_s_at	KRT7	3855	-3.64727	6.53596	6.26551	5.82438	3.43727	4.34335	5.24478
206288_at	PGGT1B	5229	-3.68076	7.51579	7.10538	6.1546	4.23866	7.13882	3.75827
227371_at	BAIAP2L1	55971	-3.6897	6.86598	7.64	7.995	3.10007	7.39605	6.35435
225065_x_at	C17orf76-AS1///SNORD49A///SNORD49B///SNORD65	125144///26800///692087///692106	-3.71263	12.835	12.582	13.0322	10.9151	11.2448	10.612
220085_at	HELLS	3070	-3.7498	6.88448	6.95206	7.42423	6.06469	6.5467	2.92893
217598_at	CINP	51550	-3.75187	8.28549	7.88122	8.10459	3.98853	7.36005	7.1999
236721_at	ALKBH1	8846	-3.75264	7.37379	7.22954	7.10018	3.57863	6.97617	5.42501
243166_at	SLC30A5	64924	-3.76754	8.82283	7.69526	9.92755	6.96105	7.65994	6.08377
222454_s_at	PARVA	55742	-3.82406	8.38114	8.39996	8.24546	5.5221	8.80611	4.89302
238759_at	CCDC88A	55704	-3.82794	7.10827	6.57185	7.90792	5.80161	6.59103	3.3857
212580_at	CAST	831	-3.87593	7.45248	7.01398	8.53014	7.66875	7.36911	2.09511
220038_at	C8orf44-SGK3///SGK3	100533105///23678	-3.92504	6.13708	6.08961	7.30129	5.40702	5.4113	2.79154
203047_at	STK10	6793	-3.94214	8.20189	8.03293	8.2533	5.81937	8.12273	4.60907
205570_at	PIP4K2A	5305	-3.95244	7.09023	6.2787	7.2186	8.12929	5.12115	1.38885
216958_s_at	IVD	3712	-4.01388	8.42426	8.53611	8.23859	3.38479	8.01789	7.78128
240449_at	ZNF341	84905	-4.02236	6.98546	7.02342	6.98121	3.91745	6.77076	4.27776
235535_x_at	FRG1///FRG1B///LOC100289097	100289097///2483///284802	-4.10075	8.1364	7.35829	9.07489	6.22752	7.76151	4.47289
227145_at	LOXL4	84171	-4.12327	10.839	8.56061	8.54613	7.28357	7.05949	7.47132
206357_at	OPA3	80207	-4.17718	6.48308	7.03557	6.56928	3.2545	6.10448	4.54134
243909_x_at	GUSBP4	375513	-4.20798	5.66083	6.04788	6.05253	5.34679	3.37952	2.81554
1558163_at	PEX13	5194	-4.20919	5.66375	6.48934	5.96317	4.81057	1.88981	5.19526
1557322_at	ZNF230	7773	-4.2725	6.60755	6.74382	8.10203	6.78442	5.90093	2.4828
1555004_a_at	RBL1	5933	-4.33435	6.13139	5.88509	7.00456	6.8903	3.78552	1.99777
226446_at	HES6	55502	-4.34281	8.16776	8.43275	9.41417	4.83953	7.75908	7.06017
236622_at	PIGM	93183	-4.40278	7.37483	7.09523	7.99098	2.99613	6.14392	6.90573
228293_at	DEPDC7	91614	-4.43894	8.63285	7.69432	9.82812	7.1011	7.23591	5.36765
230570_at	EIF3H	8667	-4.49716	8.09837	7.52561	6.80549	6.16837	5.89687	3.85718
1553117_a_at	STK38	11329	-4.75384	7.77762	6.48278	6.96226	4.98024	6.55852	2.93662
1568680_s_at	YTHDC2	64848	-4.85611	7.36867	7.67358	7.50143	5.41277	6.08909	4.20242
230684_at	GTPBP10	85865	-5.0678	5.93896	5.93246	6.42523	3.36502	3.72003	4.18753
208719_s_at	DDX17	10521	-5.09345	6.67555	7.11601	7.21181	4.48638	6.08005	3.391
232020_at	SMURF2	64750	-5.18626	7.70591	7.21264	8.15551	5.9251	6.89048	3.13439
204450_x_at	APOA1	335	-5.277	7.72108	7.60153	13.1679	6.84576	8.26303	6.18261
225669_at	IFNAR1	3454	-5.37834	9.08571	8.69655	8.73682	7.18346	8.68725	3.36689
223600_s_at	KIAA1683	80726	-5.54807	6.93973	7.0685	7.26139	3.93384	6.35564	3.56419
238333_s_at	MTG1	92170	-5.58555	8.18788	7.83719	8.13825	5.8524	7.43917	3.42665
208510_s_at	PPARG	5468	-5.83338	7.52993	7.35619	7.91867	2.781	7.17802	5.21276
219487_at	BBS10	79738	-5.94379	11.2162	10.77	12.2613	8.30246	9.08558	9.14527
239546_at	LOC100131053	100131053	-6.2094	6.30446	6.0096	5.90395	2.88416	4.68299	2.7475
214079_at	DHRS2	10202	-6.41174	6.26451	6.5798	8.85292	6.08743	5.41699	2.15067
242996_at	MTRF1	9617	-6.48299	6.9922	6.91693	8.58334	6.66461	5.63612	2.10177
228229_at	ZNF526	116115	-6.61183	7.75357	7.84546	8.03689	4.71564	7.21797	3.52716
235292_at	FLJ32255	643977	-6.68938	5.91437	6.28247	6.85748	5.72438	1.08985	4.01447
206914_at	CRTAM	56253	-6.74052	6.02549	8.88121	6.24781	3.30355	6.61397	2.97841
223588_at	THAP2	83591	-6.7561	7.01887	7.23283	6.47406	3.28714	6.37964	2.79041
219308_s_at	AK5	26289	-7.01779	8.81397	8.20443	10.7311	5.04164	7.91602	6.35879
230210_at	SUN1	23353	-7.81941	6.73338	6.61522	7.32816	2.02333	5.57222	4.18002
220444_at	ZNF557	79230	-8.65292	7.73229	7.62671	7.46178	3.18201	6.34768	3.95153
225191_at	CIRBP	1153	-10.1442	8.89016	8.73535	8.2107	3.66066	7.04241	5.10538
