# Supplementary material for: Long Noncoding RNA JHDM1D-AS1 Promotes Tumor Growth by Regulating Angiogenesis in Response to Nutrient Starvation
Source: Mol Cell Biol. 2017 Aug 28;37(18):e00125-17. doi: 10.1128/MCB.00125-17 (PMC5574049; doi:10.1128/MCB.00125-17)
Supplement: Supplemental material [file MCB.00125-17_zmb999101588s2.xlsx]

## Sheet: Table S3
Supplementary Table S2. List of 1559 Mouse Genes Up- and Down-regulated in JHDM1D-AS1-Overexpressing AsPC-1 Cells
Probe Set ID	Gene Symbol	Entrez Gene	Fold Change (JHDM1D-AS1 OE /control)	Control no.1 (normalized)	Control no.2 (normalized)	Control no.3 (normalized)	JHDM1D-AS1 no.1 (normalized)	JHDM1D-AS1 no.2 (normalized)	JHDM1D-AS1 no.3 (normalized)
1419691_at	Camp	12796	37.2579	14.9929	12.3838	15.149	10.9468	7.86447	8.05594
1436362_x_at	2700079J08Rik	77014	33.5498	15.4237	14.5053	15.2157	8.19544	11.1476	10.5969
1460500_at	Gm3715	100042192	26.3625	10.9963	10.1084	10.5116	6.11431	6.06166	5.27908
1424607_a_at	Gm4354	100043316	25.436	17.3934	16.9614	17.3004	10.8994	13.5312	13.2182
1427514_at	LOC624295	624295	24.9452	10.1628	9.95012	10.6694	4.7822	4.29937	7.7787
1424609_a_at	Gm4354	100043316	20.9564	17.4501	16.8789	17.3472	11.3493	13.6717	13.4872
1425177_at	Shmt1	20425	20.5619	11.5443	11.0087	13.0903	8.05175	7.44731	7.05853
1450009_at	Ltf	17002	19.6383	13.1883	11.7937	13.0837	9.53382	8.9397	6.70543
1440865_at	Ifitm6	213002	19.609	15.0408	13.4467	15.2676	10.8064	10.73	9.33833
1418722_at	Ngp	18054	19.4377	16.7568	14.8259	16.9375	13.4713	11.4152	10.7913
1438050_x_at	Gm9222	668525	18.6049	12.2756	10.6898	12.6158	7.40935	7.94533	7.57381
1419709_at	Stfa3	20863	17.6092	15.5332	14.6425	15.3721	9.76042	13.0728	10.2998
1424509_at	Cd177	68891	17.098	12.6769	10.9639	12.5509	9.25254	9.14885	5.50305
1422867_at	Gzmg	14944	15.3255	11.7112	11.856	12.9067	8.15911	8.95667	7.54462
1425451_s_at	Chi3l3///Chi3l4	104183///12655	14.9704	13.3681	11.9363	13.3997	8.94632	9.31588	8.72984
1454904_at	Mtm1	17772	14.1476	12.2529	11.586	12.3282	6.66124	9.47176	8.56669
1456340_at	Mettl11a	66617	14.0597	11.2973	10.8867	10.5253	4.41737	9.17812	7.67327
1419764_at	Chi3l3	12655	14.0224	14.6309	12.58	14.538	10.9566	9.6889	9.67446
1419439_at	Tsks	22116	13.901	11.7786	11.4017	12.0759	6.04779	9.27914	8.53796
1449366_at	Mmp8	17394	13.0949	13.5458	13.0496	13.727	9.29046	10.8947	9.00442
1427747_a_at	Lcn2	16819	12.7562	15.9741	14.8271	16.1866	11.522	13.0263	11.4201
1424608_a_at	Bzw2///Gm4354///Gm5589	100043316///434166///66912	12.451	13.4652	12.2518	14.3253	8.5167	10.5284	10.0826
1435761_at	BC100530///Stfa1	100034684///20861	11.9085	16.8668	16.1124	16.8656	12.0797	14.6991	12.3443
1442745_x_at	Rbm39	170791	11.8427	9.8186	9.14932	9.2513	3.78923	5.59601	8.13619
1433163_at	6230414M07Rik	76141	11.7567	10.6333	9.813	9.75062	6.22212	8.27788	5.03071
1441179_at	9530020O07Rik	320589	11.267	9.93474	9.20701	9.43917	5.24247	8.09279	4.76358
1429993_s_at	Gm10471///Gm5862///Gm7347///Speer4b	100039045///545739///664804///73526	11.0344	9.99172	9.38803	9.58515	3.52042	8.67439	6.37826
1451887_at	Lrba	80877	10.6097	9.81162	9.8075	9.85077	4.32937	7.69552	7.22308
1435145_at	Cadm2	239857	10.5671	8.31576	8.0749	8.45572	6.45302	3.82581	4.36301
1452614_at	Bcl2l15	229672	10.255	11.93	10.0803	11.9043	5.86477	9.24064	8.73446
1442120_at	G730007D18Rik	100038502	10.07	11.2486	11.1137	11.0745	7.18113	7.5165	8.74312
1422617_at	Gm10058///Gm10096///Gm10147///Gm10230///Gm10486///Gm10487///Gm10488///Gm14525///Gm14632///Gm14819///Gm1993///Gm2003///Gm2012///Gm2030///Gm4297///Gm4836///Gm5169///Gm5934///Gm6121///Gm7365///LOC100862354///Slx	100038977///100038997///100039030///100039065///100039120///100039240///100039324///100039377///100039467///100039550///100039585///100042109///100042144///100042175///100043216///100862354///22526///382277///546272///619991///664829///664844	9.90321	9.47222	8.5259	9.53337	3.30243	7.67062	6.63476
1433383_at	1500002K03Rik	76682	9.89361	9.82078	10.2511	10.7029	5.89499	8.37007	6.59026
1417714_x_at	Hba-a1///Hba-a2	110257///15122	9.78758	15.631	14.8731	14.7465	10.9264	14.8214	9.63
1423011_at	Mecom	14013	9.36811	8.78789	9.85778	8.81342	7.15622	7.85912	2.76048
1417383_at	Entpd5	12499	8.97587	8.49602	9.12262	9.6392	7.39706	7.55479	2.80784
1426551_at	Sidt1	320007	8.94608	9.83985	9.25293	9.96841	7.69757	7.5274	4.35246
1446939_at	Trim12a	76681	8.56453	8.27521	8.6906	8.59412	6.84807	3.37536	6.04137
1449651_x_at	Gm9222	668525	8.55845	9.55717	9.6322	10.2563	6.88435	8.27109	4.99815
1430956_at	1700019G06Rik	69404	8.22137	8.79493	8.69292	9.3564	7.15885	3.4022	7.16506
1416318_at	Serpinb1a	66222	8.1205	12.1872	11.2028	11.9172	9.18984	8.64225	8.4104
1419082_at	Serpinb2	18788	7.84193	11.5644	10.4556	10.345	9.88233	7.26725	6.30183
1434484_at	1100001G20Rik	66107	7.4793	14.5499	13.5807	14.8041	10.7136	12.7196	10.7926
1448881_at	Hp	15439	7.3533	13.3888	12.2256	13.5717	9.34671	11.0639	10.1404
1417184_s_at	Beta-s///Hbb-b1///Hbb-b2	100503605///15129///15130	7.26464	16.8948	16.4264	16.3514	12.8764	16.4873	11.7263
1423608_at	Itm2a	16431	7.24785	11.7814	9.64037	9.28258	10.5087	4.4284	7.19458
1459185_at	Npat	244879	7.05152	9.88437	10.4507	10.3325	8.02087	9.3761	4.81677
1418945_at	Mmp3	17392	7.05112	13.8617	10.8264	13.6604	12.5173	10.33	7.04766
1434278_at	Mtm1	17772	6.96453	12.1312	11.635	11.732	8.83792	9.08163	9.17859
1452732_at	Asprv1	67855	6.81784	13.1841	12.7635	13.4892	8.15705	12.0893	10.8825
1428289_at	Klf9	16601	6.7174	11.7741	10.0252	10.9615	9.15793	6.7256	8.63356
1419681_a_at	Prok2	50501	6.67464	10.5762	10.4547	11.1501	7.21636	9.72951	7.01898
1426129_at	Brms1	107392	6.58419	9.86255	10.2784	11.607	7.69385	8.15762	7.73938
1457018_at	Kcnma1	16531	6.57032	8.11045	8.21792	8.87718	7.0315	3.43351	6.59266
1452244_at	6330406I15Rik	70717	6.54968	11.3039	9.86321	10.7446	9.80773	6.65635	7.31337
1447796_at	Pih1d1	68845	6.4742	8.87452	8.47414	9.90495	5.4501	6.38842	7.33099
1442832_at	Ankrd52	237615	6.46741	9.51729	8.42926	9.42445	3.79925	7.76059	7.73159
1438613_at	Kcna4	16492	6.31113	8.64868	7.90875	8.39434	6.25923	7.14577	3.57308
1432885_at	4632432E15Rik	74046	6.29903	10.4873	9.94877	10.5427	7.65977	7.78557	7.56806
1427541_x_at	Hmmr	15366	6.21767	9.9676	9.79463	10.0027	6.01045	8.45305	7.39229
1445195_at	C77631	97357	6.12728	9.26871	8.43573	9.26575	6.4857	6.05742	6.58134
1448471_a_at	Ctla2a	13024	6.07978	15.5744	13.2629	15.1333	13.3319	11.9231	10.9035
1452001_at	Nfe2	18022	6.07656	11.4287	9.08445	11.2773	8.012	8.13324	7.83546
1434458_at	Fst	14313	6.01645	10.0417	9.69412	9.86581	8.78724	8.35352	4.69415
1453638_at	Arhgap42	71544	6.00729	9.71465	8.83544	9.40952	8.80084	6.61708	4.78156
1418679_at	Gzmf	14943	5.88239	11.5498	11.8233	12.646	8.98987	11.1824	8.17764
1456603_at	Fam101b	76566	5.87472	12.0345	10.266	11.617	9.29926	8.55378	8.40084
1449184_at	Pglyrp1	21946	5.83415	11.2912	10.7138	11.9329	8.58051	9.39177	8.33195
1437060_at	Olfm4	380924	5.80412	11.8281	10.7307	12.1627	8.85374	9.75173	8.50485
1435628_x_at	BC005512///F630007L15Rik///Gm6958	192885///629242///641366	5.77954	11.3307	10.5528	10.7504	9.04939	8.31914	7.67246
1438244_at	Nfib	18028	5.75841	8.29218	9.41893	9.08359	4.38188	8.36023	6.47557
1416926_at	Trp53inp1	60599	5.61921	14.0425	12.4405	13.8393	10.9105	10.5504	11.3902
1433530_at	Rpl41	67945	5.60444	9.05614	8.61113	9.54963	7.23307	5.47068	7.05344
1434046_at	AA467197	433470	5.45771	11.9686	11.229	12.1651	8.37602	10.3221	9.31975
1428361_x_at	Hba-a1///Hba-a2	110257///15122	5.40616	16.5723	16.1367	15.8875	13.0301	16.1839	12.0787
1442339_at	Stfa2l1	268885	5.39437	16.7484	16.0987	16.5933	12.8662	15.6214	13.6584
1453287_at	Ankrd33b	67434	5.34635	10.0291	9.55706	10.4442	4.95938	9.10858	8.70674
1452757_s_at	Hba-a1///Hba-a2	110257///15122	5.31333	16.6047	16.1487	15.9313	13.2151	16.5354	11.7053
1421262_at	Lipg	16891	5.26735	9.80373	8.86577	9.65385	5.51983	7.99659	7.6157
1429359_s_at	Rbpms	19663	5.26352	8.66354	9.11196	8.87246	7.46394	7.38462	4.61132
1417307_at	Dmd	13405	5.25421	8.43353	7.72911	8.88564	3.28468	7.57629	7.00689
1449198_a_at	St3gal5	20454	5.25274	10.5676	9.82024	10.5239	7.70959	7.91439	8.10855
1432882_at	4932431P20Rik	114675	5.21391	9.93066	9.09094	10.5032	8.13692	7.59417	6.64665
1460628_at	Eme2	193838	5.18248	8.72896	9.03902	8.22135	8.10079	3.34854	7.41908
1430585_at	5930436O19Rik	77068	5.1638	8.94964	8.53294	9.21533	4.50996	7.61101	7.47165
1446337_at	Htt	15194	5.14119	9.5458	9.44672	9.60102	4.88877	8.81482	7.80363
1416298_at	Mmp9	17395	5.12129	13.0307	12.068	12.9717	8.97007	11.2778	10.753
1424966_at	Tmem40	94346	5.11299	10.8566	10.0807	11.166	8.47939	8.74085	7.82063
1453457_at	Sri	109552	5.11127	9.29739	9.31593	9.60389	6.48008	7.59791	7.07818
1426936_at	BC005512///F630007L15Rik///Gm6958	192885///629242///641366	5.11	9.56348	9.08264	9.02686	7.62682	5.84609	7.14011
1416811_s_at	Ctla2a///Ctla2b	13024///13025	5.05083	15.516	12.9766	15.04	12.9474	11.9163	11.6594
1456569_x_at	Gsn	227753	5.03981	10.482	10.1428	10.7689	6.79637	9.24186	8.35542
1428699_at	Gm14680///Sms	20603///671878	4.98482	8.27496	8.76415	8.44856	6.92841	4.26192	7.34472
1424312_at	Adipor1	72674	4.95823	11.556	9.61418	10.8231	8.71354	8.12736	8.22295
1448291_at	Mmp9	17395	4.95799	11.3598	10.4849	11.4491	6.28303	9.85062	10.2309
1437339_s_at	Pcsk5	18552	4.95056	11.4009	10.4161	9.64242	10.9998	7.08997	6.44688
1419209_at	Cxcl1	14825	4.9342	11.6492	9.71061	11.3743	8.94195	8.76581	8.11791
1437052_s_at	Slc2a3	20527	4.92729	12.7064	11.7834	12.5855	9.93155	10.6359	9.6054
1436835_at	Crk	12928	4.89078	9.26162	9.46702	8.74536	4.81084	8.76579	7.02719
1449015_at	Retnla	57262	4.82147	11.2979	11.2766	11.8626	9.21644	9.49878	8.91337
1445422_at	LOC621549	621549	4.81941	10.1169	10.1246	9.41793	7.38859	8.15621	7.30815
1430415_at	Phf6	70998	4.7762	9.79175	9.21171	9.47042	7.86197	7.34476	6.49956
1433368_x_at	8430401P03Rik	71456	4.74563	9.929	9.00452	9.53453	7.31837	6.65379	7.7561
1448213_at	Anxa1	16952	4.71709	16.0271	14.6915	15.9611	13.6824	13.1623	13.1213
1435908_at	Gm14964	100008567	4.67679	10.5804	10.2227	10.711	7.64896	9.1465	8.04214
1437128_a_at	Zfp945	240041	4.63931	9.60189	8.77878	9.4905	7.29649	8.48191	5.45105
1450297_at	Il6	16193	4.6132	11.7188	9.90345	11.0232	9.24971	8.96861	7.80982
1418399_at	Kctd9	105440	4.59307	9.48226	9.66669	9.49465	5.75988	8.54119	7.74415
1429882_at	2610005L07Rik	381598	4.53691	10.8708	10.1025	10.4897	8.04601	8.7269	8.14496
1437917_at	D530037H12Rik	96893	4.5361	8.75866	8.48768	9.18364	7.98701	4.2631	7.63551
1429764_at	Fam101b	76566	4.5259	11.8202	10.8403	11.9452	9.6265	9.22987	9.21465
1420343_at	Gzmd	14941	4.49742	10.9941	11.2693	11.6307	9.1405	9.30184	8.94447
1450700_at	Cdc42ep3	260409	4.45968	11.0735	9.91103	10.9452	8.87854	8.57561	8.00477
1426937_at	6330406I15Rik	70717	4.44557	9.94171	8.48166	9.17423	9.07935	5.95303	6.10811
1433173_at	5430440L12Rik	71384	4.42659	9.41998	9.43841	9.37248	7.28476	6.65325	7.85427
1448756_at	S100a9	20202	4.41923	18.6854	18.071	19.0308	15.0883	17.667	16.6005
1456403_at	Pag1	94212	4.37549	9.19824	9.2365	9.4472	6.6438	6.96708	7.88273
1416008_at	Satb1	20230	4.35933	9.92362	9.20324	10.2962	6.74263	8.37908	7.92907
1455898_x_at	Slc2a3	20527	4.33961	11.6079	10.9324	11.9037	9.32606	10.0094	8.75577
1455493_at	Syne1	64009	4.33648	10.5164	9.68197	11.1114	8.02821	8.38034	8.55159
1439065_x_at	Gm13152	195531	4.33259	8.50444	9.04827	8.22654	6.13954	7.3224	5.97162
1421291_at	Il18rap	16174	4.32379	9.61339	8.85908	9.72482	4.63826	9.22731	7.99484
1438363_at	Pnmal2	434128	4.32021	9.35054	9.44742	10.8746	7.85742	8.80348	6.67838
1451537_at	Chi3l1	12654	4.28602	11.5768	11.4939	11.9005	8.59491	10.8955	9.18187
1450435_at	L1cam	16728	4.27439	9.86926	8.26863	10.3018	8.83433	8.76337	4.55486
1421828_at	Kpna3	16648	4.25062	8.20886	9.42598	9.88345	8.73896	3.81269	8.70362
1421535_a_at	Pde4a	18577	4.1911	9.54564	9.57722	9.74518	8.06712	5.85649	8.74243
1446807_at	Usp8	84092	4.14407	9.15222	8.77582	8.88267	8.30194	3.74098	8.61466
1431316_at	Itch	16396	4.07462	9.57842	9.33418	10.0032	7.58475	8.43463	6.81639
1421665_a_at	Gnrhr	14715	4.0739	8.67099	8.1955	8.80883	6.44628	6.48818	6.66163
1432590_at	4930573O21Rik	114670	4.06722	9.92447	9.58745	9.81666	7.53554	8.12486	7.59606
1444271_at	Anapc1	17222	4.05884	9.53543	8.47168	9.58545	6.80848	7.02481	7.69606
1448573_a_at	Ceacam10	26366	4.05362	9.1053	8.63229	9.37033	8.07185	6.95216	6.02627
1419394_s_at	S100a8	20201	4.01665	18.7967	18.3455	19.2556	15.6671	17.9925	16.7203
1429642_at	Zfand4	67492	3.98926	9.1511	9.92698	9.93628	8.43715	6.36362	8.22522
1429501_s_at	Ppm1a	19042	3.97901	8.40961	8.29457	9.06706	4.96691	7.93879	6.8883
1441975_at	Acpp	56318	3.97462	9.75432	8.59665	9.97683	6.59582	8.65804	7.1015
1435137_s_at	1200015M12Rik///A130040M12Rik	319269///71739	3.92338	14.7385	13.3185	13.1142	11.8726	11.3922	11.9901
1442978_at	Mpdz	17475	3.9219	8.41964	8.45021	9.13188	7.70452	6.48821	5.89434
1423071_x_at	9930105H17Rik	100669	3.89864	10.7885	10.2801	10.9252	7.80693	9.11769	9.18017
1436502_at	Mtus1	102103	3.85546	10.5375	9.57636	10.5491	7.68873	8.11191	9.0216
1415960_at	Mpo	17523	3.8503	11.9772	9.32086	10.5039	11.3543	8.17324	6.43945
1420344_x_at	Gzmd	14941	3.8459	11.0741	11.5641	12.1942	9.40131	10.1673	9.43382
1436756_x_at	Hadh	15107	3.84571	10.3218	9.87731	11.2429	8.56037	9.42448	7.62745
1441891_x_at	Elovl7	74559	3.83931	9.78155	9.58304	9.61884	8.40395	8.13663	6.62031
1430163_at	Rab43	69834	3.83879	9.23717	9.13585	9.48545	7.87108	6.89598	7.26946
1456764_at	Slc35f3	210027	3.82914	10.1045	8.86282	9.15803	5.87913	8.34965	8.08551
1447624_s_at	Stox2	71069	3.82209	10.7311	10.5867	11.1612	8.65889	9.19687	8.82021
1456594_at	Gm1971	100038680	3.81701	8.8495	9.15938	10.3427	7.34891	7.90436	7.30102
1446291_at	Vipar	104799	3.80289	9.61679	8.79905	9.41742	6.34196	8.14754	7.56248
1445329_at	Dtnb	13528	3.79031	8.4468	8.61859	8.66228	6.98265	7.36073	5.61735
1418809_at	Pira1///Pira2///Pira6	18722///18725///18729	3.77878	12.2137	11.5706	12.5404	9.36081	10.7659	10.4443
1437264_at	BC051142	407788	3.75708	8.37067	8.70714	9.23017	7.60663	9.20272	3.76979
1423954_at	C3///LOC100048759	100048759///12266	3.74664	12.6219	9.79156	11.1589	12.0358	7.70121	8.11855
1445440_at	Ccdc88a	108686	3.74216	8.01132	8.69099	8.21864	7.01529	7.9599	4.23414
1442213_at	LOC552908	552908	3.74159	9.2401	9.3288	9.22614	7.13555	8.3004	6.64814
1449114_at	Stk3	56274	3.73673	8.94682	8.67452	9.41107	8.19998	5.44764	7.67946
1453322_at	Wdr33	74320	3.73359	8.55792	8.81234	9.77107	7.5636	6.53897	7.33707
1431599_at	2310069B03Rik	69652	3.72324	9.15569	9.95914	10.0593	8.63886	6.9731	7.87255
1415829_at	Lbr	98386	3.71366	13.3993	12.1199	13.4454	11.2452	11.0864	10.9546
1448182_a_at	Cd24a	12484	3.70964	13.8135	12.7242	13.9573	10.2773	12.4759	12.068
1428821_at	Agpat2	67512	3.69718	10.3642	9.108	10.7801	8.6647	7.89736	8.0309
1432155_at	Wasl	73178	3.6906	8.54824	9.06051	9.19414	5.93625	7.09155	8.12351
1426526_s_at	Ovgp1	12659	3.68352	10.0633	8.7154	9.78386	7.36278	8.42704	7.1295
1446802_at	Atox1	11927	3.68297	9.45756	9.01147	10.1044	7.84794	8.04292	7.04001
1456407_a_at	Tlk1	228012	3.67355	8.52785	8.87938	8.92803	8.87276	4.26665	7.56433
1422953_at	Fpr2	14289	3.66631	13.7129	13.1689	13.9763	10.8156	12.6051	11.8144
1428942_at	Mt2	17750	3.66211	15.952	13.6604	15.5803	14.3428	13.0399	12.1921
1453181_x_at	Plscr1	22038	3.65608	11.2752	10.8566	12.1104	9.39253	9.25782	9.98102
1428301_at	Gm10340///Gm10406///Gm2888///Gm2897///Gm3095///Gm3173///Gm3239///Gm3298///Gm3317///Gm3373///Gm3383///Gm3500///Gm3558///Gm3636///Gm3642///Gm3667///Gm3696///Gm3739///Gm5796///LOC100861615	100036568///100038847///100040657///100040671///100040697///100041012///100041151///100041262///100041374///100041515///100041678///100041874///100042054///100042100///100042149///100042235///100169868///100861615///545007///666329	3.61505	9.74688	9.19909	9.66139	7.29634	8.13422	7.61476
1437744_at	Slitrk4	245446	3.61218	9.38251	9.19447	8.86707	7.17065	7.30211	7.41268
1456341_a_at	Klf9	16601	3.61013	12.1904	10.8707	11.2227	9.73585	9.60112	9.39064
1447450_at	Med1	19014	3.60637	9.82892	10.1033	10.3239	8.92354	7.95197	7.82897
1418093_a_at	Egf	13645	3.6049	8.12149	9.15383	9.20993	7.12364	7.638	6.17373
1441799_at	6030422H21Rik	402765	3.60009	9.56873	9.09168	9.85323	7.27987	7.85509	7.8346
1417061_at	Slc40a1	53945	3.5994	11.6218	11	11.5224	8.62136	10.3097	9.66981
1442540_at	C77609	96961	3.59721	8.7889	8.40892	10.0041	7.44894	8.1261	6.08622
1435084_at	C730049O14Rik	320117	3.58629	11.9541	11.0355	11.1761	9.63118	9.45582	9.55121
1450322_s_at	Slfn3///Slfn4	20557///20558	3.54943	11.0098	10.541	11.1708	8.34812	9.67033	9.22043
1430185_at	Akap13	75547	3.5408	9.50103	9.50199	9.82153	7.79464	7.76984	7.78784
1423298_at	Add3	27360	3.51926	10.4842	9.64837	10.7012	8.91673	8.62548	7.84574
1420176_x_at	Igll1	16136	3.50925	9.92653	9.54546	9.90911	8.74417	7.79059	7.41286
1420558_at	Selp	20344	3.50602	10.5908	10.2475	10.7562	9.10914	9.21363	7.84222
1422006_at	Eif2ak2	19106	3.49699	9.78487	10.2315	9.70477	7.31381	9.08278	7.9062
1438454_at	Pten	19211	3.4884	8.78237	8.79254	9.33929	7.27398	8.28908	5.94344
1452016_at	Alox5ap	11690	3.48083	15.3133	14.3462	15.3752	12.9823	13.3151	13.3389
1421227_at	Gzmd///Gzme	14941///14942	3.47468	12.4671	12.5475	13.0638	11.0729	9.98625	11.6286
1423590_at	Napsa	16541	3.46748	10.7837	10.3458	11.2397	8.02053	9.76084	9.20609
1417023_a_at	Fabp4	11770	3.45874	14.8632	12.3901	13.0805	12.9417	11.1986	10.8228
1451474_a_at	Parp8	52552	3.42783	8.5473	9.52347	8.67185	7.43065	5.80415	8.17593
1436692_at	E130308A19Rik	230259	3.41918	9.24698	9.14509	9.29941	7.36237	7.37718	7.63097
1419135_at	Ltb	16994	3.38495	10.5806	10.6017	10.9461	7.75966	9.95994	9.13137
1430367_at	Stambpl1	76630	3.38031	10.3262	10.03	9.49613	8.442	8.51094	7.62792
1417625_s_at	Cxcr7	12778	3.37833	11.0186	10.0011	10.255	11.2982	7.90932	6.79824
1452731_x_at	Gm10340///Gm10406///Gm10409///Gm2897///Gm3002///Gm3095///Gm3173///Gm3239///Gm3298///Gm3317///Gm3373///Gm3383///Gm3500///Gm3558///Gm3636///Gm3642///Gm3667///Gm3696///Gm3739///Gm5796///LOC100861615	100036568///100038847///100040671///100040697///100040852///100041012///100041151///100041262///100041374///100041515///100041530///100041678///100041874///100042054///100042100///100042149///100042235///100169868///100861615///545007///666329	3.35312	9.0737	8.4417	10.0164	6.55399	7.68923	8.05209
1424565_at	Polr3d	67065	3.34496	12.1661	12.5318	12.4963	10.6245	11.3028	10.0409
1425888_at	Klra17	170733	3.31956	11.399	11.2057	11.6371	8.84511	10.943	9.26064
1435913_at	B4galnt4	330671	3.31179	9.37878	9.43849	9.61481	8.0847	9.05686	6.10769
1424256_at	Rdh12	77974	3.30386	10.453	10.0234	10.4847	7.26331	9.28833	9.23705
1453429_at	9530057J20Rik///LOC100861725	100861725///78672	3.28035	11.4637	11.2457	11.1858	9.73601	10.0249	8.99282
1458311_at	Usp36	72344	3.27484	10.3768	10.5002	10.5208	7.72066	10.1072	8.4356
1425680_a_at	Btrc	12234	3.27213	9.11028	9.10359	9.5796	8.07517	8.90796	5.67966
1415894_at	Enpp2	18606	3.26482	9.23974	8.62787	9.3414	5.10179	8.57196	8.41424
1457644_s_at	Cxcl1	14825	3.26292	11.8881	10.4768	12.2683	9.58071	10.7942	9.13979
1417898_a_at	Gzma	14938	3.25097	11.3612	10.455	11.3959	9.2918	10.9683	7.84943
1456659_at	LOC552902	552902	3.24996	8.23593	9.3356	8.77805	7.17263	7.31508	6.7606
1448995_at	Pf4	56744	3.23886	12.8278	11.9654	12.8266	11.8042	10.6546	10.0745
1439106_at	Zfp462	242466	3.23856	9.33522	9.85159	10.0388	8.56978	8.05661	7.51319
1419532_at	Il1r2	16178	3.19849	13.9467	13.7701	13.8504	11.2032	12.8829	12.449
1450428_at	Lhx1	16869	3.18276	12.2684	12.2694	11.9572	10.8359	12.7356	7.91259
1418059_at	Eltd1	170757	3.16414	8.93425	9.16303	9.19718	8.81401	7.04361	6.4514
1458745_at	D18Ertd201e	52511	3.1571	8.50489	8.71845	8.48857	7.49622	6.0611	7.1788
1449984_at	Cxcl2	20310	3.15065	13.2272	13.6459	13.56	10.8854	13.6134	10.9675
1417656_at	Mybl2	17865	3.14993	8.6482	9.16722	9.73745	8.04527	7.85022	6.69142
1424254_at	Ifitm1	68713	3.14301	14.6693	14.7325	14.6203	12.0547	14.3117	12.6993
1448110_at	Sema4a	20351	3.13407	10.2898	9.46786	10.5765	8.12581	8.02465	9.2396
1458567_at	D130017N08Rik	320064	3.13275	10.3927	9.35541	11.0168	8.07245	9.37966	8.37051
1448485_at	Ggt1	14598	3.11134	9.30044	9.59121	9.57401	7.47037	8.99728	7.08541
1460282_at	Trem1	58217	3.10868	10.188	10.0959	11.2103	6.90388	9.94928	9.73218
1420532_at	Magi2	50791	3.10678	9.60674	9.12396	10.1202	8.55635	8.20672	7.18162
1448715_x_at	BC094435///Ccrn4l///Cog6///Sgip1	12457///639390///67542///73094	3.10217	15.1116	14.5371	16.103	13.0005	13.6051	14.2463
1451699_at	B230354O11Rik	668468	3.08924	10.2865	9.45209	10.1519	8.94997	7.5464	8.51238
1422298_at	Krtap28-13	71386	3.08914	9.25065	8.29573	9.71414	6.91822	7.88669	7.57399
1421335_a_at	Egfl7	353156	3.07072	9.16135	9.94436	9.96541	9.01259	8.08769	7.11512
1457780_at	Stx11	74732	3.0702	9.90649	9.75944	10.0569	7.98789	8.83758	8.04236
1428329_a_at	Ift80	68259	3.06927	8.80725	8.00654	9.57288	6.38125	8.15672	6.99502
1424420_at	Ccpg1	72278	3.06594	11.8457	11.2183	11.9963	9.73651	9.98056	10.4942
1436186_at	E2f8	108961	3.05821	9.3806	7.85273	9.00333	7.9195	5.35065	8.12846
1447632_at	Fancc	14088	3.04722	10.5239	10.605	11.2394	8.65734	9.63528	9.25323
1431716_at	Herc4	67345	3.04701	9.34761	9.55093	9.71938	7.63549	8.34273	7.81752
1447839_x_at	Adm	11535	3.04632	10.8474	9.77182	10.2637	9.12836	9.50886	7.42447
1417262_at	Ptgs2	19225	3.03576	12.204	11.6846	12.1302	11.3018	10.3057	9.60514
1449530_at	Trps1	83925	3.02555	9.37251	9.60577	9.49285	7.81601	8.48764	7.3759
1438148_at	Cxcl3	330122	3.02505	10.054	10.3717	10.8119	7.84375	10.1224	8.48067
1416627_at	Spint1	20732	3.02472	9.12349	8.57155	9.86835	8.40044	6.25148	8.12106
1454172_at	Bcorl1	320376	3.01226	9.19226	9.45017	9.81673	6.73677	8.9959	7.95395
1431889_x_at	Psg21	72242	3.00852	9.38602	9.62065	9.88918	8.05801	8.64843	7.42225
1423375_at	Cir1	66935	3.00747	10.2122	9.44955	10.2177	7.86365	8.66785	8.58222
1453083_at	Vmn2r29	76229	3.00736	8.82801	8.78978	9.98941	7.53974	7.77916	7.52281
1417840_at	1500031L02Rik	66994	2.99386	11.5628	9.86439	10.8989	9.37246	8.94175	9.26587
1454565_at	C030046M01Rik	77476	2.98992	8.40757	8.98326	8.45853	7.68907	7.91278	5.50719
1444934_at	Zfp276	57247	2.98094	10.3293	10.2741	10.2773	8.33	9.13756	8.68585
1453238_s_at	A130040M12Rik	319269	2.97018	14.3783	13.2065	13.7653	13.2246	11.2677	12.1461
1451335_at	Plac8	231507	2.96876	14.0316	13.3253	13.7573	12.7366	12.2293	11.4387
1415897_a_at	Mgst1	56615	2.95748	13.7127	12.4485	13.4312	12.0546	11.5383	11.3064
1435230_at	Ankrd12	106585	2.95564	9.20488	8.92423	9.76911	7.83503	7.80233	7.57046
1448228_at	Lox	16948	2.9549	10.6407	9.63605	10.3937	9.6938	8.26461	8.02263
1441917_s_at	Tmem40	94346	2.95201	10.5872	10.0251	11.0645	9.03724	9.79254	8.16191
1439163_at	Zbtb16	235320	2.9426	9.36655	8.62385	9.33419	7.54572	7.98876	7.11882
1458524_at	Fndc3a	319448	2.93914	9.47275	9.20411	9.4861	7.92961	8.10708	7.4601
1425958_at	Il1f9	215257	2.92687	10.0366	9.88911	9.96513	8.49158	8.28002	8.47118
1437502_x_at	Cd24a	12484	2.92533	12.6195	11.4319	12.4665	9.99405	11.2523	10.6257
1444445_at	C77648	97695	2.90478	8.72817	8.63093	9.32448	7.70776	7.47625	6.88428
1440835_at	Zfp27	22689	2.89193	9.44857	9.09701	10.5962	7.10298	9.49686	7.94584
1441737_s_at	Rassf1	56289	2.87315	12.6314	12.6885	14.0036	11.2452	11.985	11.5253
1459220_at	C78651	97067	2.86672	8.98088	9.87332	10.1296	8.04777	8.52259	7.85527
1422537_a_at	Id2	15902	2.84425	11.956	11.9517	12.2107	10.2768	10.9794	10.338
1438820_at	Rnf17	30054	2.83715	8.77496	8.65648	8.39405	7.71511	7.25452	6.34253
1429955_at	5031434O11Rik	100039684	2.83301	10.7466	9.86261	10.7739	8.88338	9.68407	8.30866
1450045_at	Srrm1	51796	2.82609	9.30238	8.82636	9.25514	6.94909	8.54237	7.39601
1449269_at	F5	14067	2.81915	9.62041	8.49461	9.85483	7.7816	9.1929	6.50957
1451069_at	Pim3	223775	2.81769	9.8027	9.32497	10.1368	7.93618	9.36422	7.4805
1453186_at	Sfrs18	66625	2.81397	10.7268	11.8214	11.1684	10.9108	7.93573	10.3922
1442134_at	Prr11	270906	2.81013	10.7621	10.3845	11.1127	8.85408	10.1241	8.80925
1451263_a_at	Fabp4	11770	2.80852	13.5614	11.1261	11.7752	11.6995	10.6026	9.69127
1420450_at	Mmp10	17384	2.80773	10.7185	9.80675	10.4928	8.45559	8.8022	9.29212
1448550_at	Lbp	16803	2.79521	11.965	10.2959	11.8904	11.5478	9.17584	8.97872
1443073_at	Gm12992	545681	2.78703	9.68458	9.57264	9.52057	8.26715	8.58965	7.48482
1425215_at	Ffar2	233079	2.78686	9.46476	9.81989	9.53179	8.57621	7.41607	8.38823
1446696_at	Ift57	73916	2.78634	9.00734	9.40068	9.4776	6.8788	8.92481	7.6469
1425362_at	Agfg2	231801	2.77539	9.2643	9.79342	10.0402	8.23934	9.16383	7.27669
1455661_at	Gm9958	791294	2.77342	9.48953	9.08412	9.55359	7.89714	7.77654	8.03856
1448251_at	9030425E11Rik	71566	2.77312	8.91732	8.50252	9.199	8.08722	6.29336	7.82373
1438536_at	5830411N06Rik	244234	2.77288	9.19501	9.55514	10.327	7.95686	9.46542	7.24071
1442421_at	Srrm3	58212	2.77224	9.75755	9.79213	10.5537	8.05535	9.01296	8.62196
1452968_at	Cthrc1	68588	2.76344	11.6121	10.5633	10.0228	10.2347	8.82217	8.74184
1438805_at	Ccnd3	12445	2.75526	9.09053	9.24874	9.20799	7.51054	7.89753	7.75262
1419078_at	Nin	18080	2.75272	9.42503	8.94352	9.95541	7.67879	8.80404	7.45856
1418468_at	Anxa11///Gm2260///Gm2274	100039484///100039503///11744	2.73463	11.746	10.6898	11.7831	9.38349	10.6097	9.87171
1450074_at	Kif3b	16569	2.73152	9.15572	9.73999	9.86881	8.00859	8.57162	7.83519
1432871_at	4932429P19Rik	74389	2.72304	9.80373	9.68722	10.0258	7.92196	9.24682	8.01226
1445914_at	Nrf1	18181	2.72101	9.62852	9.00309	9.07603	8.95933	7.53912	6.87677
1429250_at	Dync2h1	110350	2.72078	9.53629	8.80998	9.56369	8.57326	6.60047	8.40418
1423671_at	Dner	227325	2.72017	9.27932	8.96333	9.306	8.28741	8.74971	6.18044
1437717_x_at	2610005L07Rik	381598	2.71968	12.4611	12.0402	11.4809	10.6352	9.90649	11.1102
1437621_x_at	Phgdh	236539	2.71784	10.2411	10.0428	9.90324	8.43462	8.42939	8.99575
1435267_at	2610005L07Rik	381598	2.71538	10.8558	9.42891	9.71313	8.10624	8.87655	8.6916
1428089_at	Slitrk1	76965	2.71172	9.4917	9.54508	9.60562	7.85107	8.85278	7.62093
1427763_a_at	Camk2d	108058	2.71117	8.54328	9.45006	9.847	7.71588	7.87425	7.93346
1444028_s_at	Dock9	105445	2.7073	9.62298	9.66511	9.36472	9.62802	7.54904	7.16519
1423125_at	Dclk1	13175	2.70548	9.17025	9.8224	10.0122	8.11642	8.4316	8.14915
1417341_a_at	Ppp1r2	66849	2.7042	11.2979	10.1989	10.661	8.66839	10.0456	9.13807
1422144_at	Inhbe	16326	2.7024	9.10581	8.88467	9.51695	7.09019	8.43661	7.6779
1424516_at	B230354K17Rik	320063	2.70146	10.3591	9.90282	10.6261	8.74204	8.99642	8.84835
1431328_at	LOC100861758	100861758	2.69705	9.84273	9.80813	9.33754	7.60232	8.25215	8.83979
1429527_a_at	Plscr1	22038	2.69529	11.2938	10.737	11.5716	9.43683	9.88428	9.99002
1438234_at	Wdr26	226757	2.69487	9.71589	9.30922	10.0541	8.7895	7.62075	8.37826
1448946_at	Kif3c	16570	2.69419	10.9061	10.7543	10.5692	9.6416	9.32549	8.97297
1445613_at	9430019H13Rik	77250	2.69134	8.27146	8.42105	9.41734	7.60647	7.98082	6.23758
1416034_at	Cd24a	12484	2.6912	12.0032	11.7604	11.9551	9.44199	11.6621	10.3299
1437801_at	Gm6747///Morf4l1	21761///627352	2.6908	10.9902	10.308	11.404	9.49049	9.75418	9.17341
1450377_at	Thbs1	21825	2.68777	9.16104	9.65431	9.80364	8.31139	8.40482	7.62355
1423600_a_at	Tcof1	21453	2.68222	8.61952	8.77785	9.72428	7.27721	8.58739	6.98678
1452918_at	D19Ertd737e	76539	2.67713	9.30537	9.82227	9.02852	9.46395	5.06121	9.36895
1441952_x_at	Lynx1	23936	2.66224	12.0575	11.1456	12.1374	10.4434	11.0914	9.56775
1459982_a_at	Aqp6	11831	2.65981	9.09392	9.7523	10.1973	8.33433	9.56853	6.90674
1424271_at	Dclk1	13175	2.65059	9.42874	8.6393	9.26463	7.37962	8.42706	7.30704
1422123_s_at	Ceacam1///Ceacam2	26365///26367	2.63718	10.2202	10.1554	10.1079	8.76167	8.34762	9.17733
1424084_at	Rod1	230257	2.63538	8.96916	8.97111	9.39093	7.63344	7.69385	7.80989
1458930_at	A4gnt	333424	2.63483	9.53568	9.59553	10.1329	8.59768	8.14105	8.33226
1460474_at	2610028L16Rik	76368	2.63217	10.3308	9.78546	9.91104	8.46834	8.69413	8.67604
1448377_at	Slpi	20568	2.63063	11.6189	11.6174	11.799	9.9102	10.9217	10.0171
1445161_at	Usp6nl	98910	2.62074	9.08318	9.99984	10.2194	8.06772	8.47602	8.58872
1422117_s_at	Khdrbs2	170771	2.61652	8.9232	9.33454	8.27955	7.76963	6.52106	8.08366
1460601_at	Myrip	245049	2.61272	8.98039	9.37285	9.71965	8.31523	8.11212	7.48888
1448233_at	Prnp	19122	2.60879	12.3967	11.787	12.1728	10.5781	10.9742	10.6539
1443625_at	Naa40	70999	2.60657	9.20089	8.73219	9.07133	8.43409	9.59005	4.83381
1448856_a_at	Msra	110265	2.60612	10.7755	10.796	11.5051	9.69855	9.96036	9.27206
1427321_s_at	Cxadr	13052	2.60397	9.89489	9.25262	9.72247	7.6685	8.98665	8.07269
1436010_at	Lrrc16b	268747	2.60177	9.04484	9.29305	9.1996	8.49404	7.45766	7.4473
1454589_at	9430006E15Rik	77247	2.59258	9.11581	8.86181	9.6307	7.9587	8.14635	7.3801
1415857_at	Emb	13723	2.59062	12.2959	11.3946	12.0453	10.3763	10.9845	10.2552
1450144_at	Pla2r1	18779	2.5899	10.0327	9.3772	10.2472	8.11003	8.75879	8.66958
1427102_at	Slfn4	20558	2.57889	14.2775	13.94	14.6589	11.3043	13.8137	13.6581
1416974_at	Stam2	56324	2.56708	10.0907	9.95235	9.79454	8.68654	8.74212	8.3286
1439463_x_at	Gm2710///Gm6115///Hmgb1///LOC100046019///LOC100862258///LOC637733	100040320///100046019///100862258///15289///619937///637733	2.56562	13.4137	12.9936	13.5789	12.1159	11.6865	12.1059
1449337_at	Tdo2	56720	2.55719	9.31228	8.73213	9.23862	7.77971	8.05663	7.38301
1434451_at	Atxn1	20238	2.55326	9.76357	9.33522	9.64916	9.2327	6.28051	9.17773
1451786_at	Muc20	224116	2.54531	9.50873	9.83353	9.34034	8.34609	8.57197	7.72101
1448355_at	Prss16	54373	2.54506	9.41262	9.54626	10.4183	8.08811	8.72764	8.51835
1457673_at	2610005L07Rik	381598	2.53375	9.04195	8.87558	9.2672	7.5858	8.58484	6.99026
1422573_at	Ampd3	11717	2.53101	10.6215	10.8452	10.729	9.65501	9.58622	8.93529
1419193_a_at	Gm9835///Gmfg	100040018///63986	2.53096	11.9441	10.6309	12.647	10.1239	10.4508	10.6283
1428663_at	Sgms2	74442	2.5302	9.49584	9.05795	9.38453	6.3663	9.43187	8.1224
1428562_at	2210403K04Rik	100042498	2.52542	11.4417	10.2675	10.9787	9.71073	9.17206	9.79555
1449038_at	Hsd11b1	15483	2.52141	12.2131	10.2519	11.81	10.7988	10.5677	8.90578
1458192_at	Gm15834	100504455	2.51522	9.08052	9.8455	9.18922	7.9699	8.63382	7.51947
1448562_at	Upp1	22271	2.51472	10.272	10.6843	10.6145	7.63201	11.261	8.68672
1422678_at	Dgat2	67800	2.50406	10.652	10.5564	11.5178	8.9766	10.0183	9.75855
1460271_at	Trem3	58218	2.49993	11.3245	10.3919	11.4399	9.34711	10.0792	9.76433
1423062_at	Igfbp3	16009	2.49092	12.7679	12.3993	12.0962	11.9404	10.9451	10.4278
1451388_a_at	Atp11b	76295	2.48868	10.7402	10.2255	10.2806	9.04409	8.94722	9.30883
1418968_at	Rb1cc1	12421	2.48337	10.1393	8.85452	10.6237	8.26421	8.50119	8.91514
1454418_at	5330421C15Rik	78279	2.48051	8.65789	9.39233	10.0072	7.79643	8.55023	7.77887
1439364_a_at	Mmp2	17390	2.47309	12.9872	11.7557	12.9059	12.0983	11.0566	10.5749
1436570_at	Pag1	94212	2.4699	12.0566	10.8058	12.0244	9.83086	10.0447	11.0978
1429616_at	Zfp91	109910	2.46452	8.44237	7.85193	8.78625	7.53064	7.09698	6.54902
1422999_at	Map3k14	53859	2.46431	9.64108	10.311	10.6259	8.53785	9.70672	8.42986
1426440_at	Dhrs7	66375	2.4616	11.8355	10.591	11.8031	10.1159	10.3075	9.90751
1427718_a_at	Mdm2	17246	2.45716	9.29818	9.48598	9.83952	7.91147	9.31414	7.50709
1437902_s_at	Rarres2	71660	2.45216	13.4104	9.29078	12.0894	12.3842	9.30756	9.21671
1456360_at	Tes3-ps	54339	2.43963	9.31498	9.09727	9.60551	8.0367	8.6361	7.48497
1419647_a_at	Ier3	15937	2.43243	12.4475	12.0284	12.453	10.7785	11.4095	10.8938
1455316_x_at	BC094435	639390	2.43072	15.233	14.5695	15.7226	13.5163	13.6989	14.4658
1459482_at	Trpm2	28240	2.42902	10.0245	9.59585	10.172	8.2896	9.36898	8.29263
1427932_s_at	1200003I10Rik///1200015M12Rik///A130040M12Rik	319269///71719///71739	2.42438	12.9756	12.36	12.6634	11.6775	11.1377	11.351
1437883_s_at	Pan3	72587	2.42021	8.65709	8.32864	9.61123	8.02455	7.97155	6.77546
1458210_at	9130404H23Rik	74556	2.42005	9.38173	9.21547	9.75988	8.63963	9.17007	6.72226
1429351_at	Klhl24	75785	2.41993	11.0124	10.786	11.0992	9.46776	9.76821	9.8367
1456147_at	St8sia6	241230	2.4199	8.83499	8.61973	9.03393	7.13695	8.11334	7.41352
1422637_at	Rassf5	54354	2.40678	10.783	10.2221	10.1953	9.17135	9.07593	9.15184
1457941_at	Gmeb2	229004	2.40599	8.78418	9.68684	9.70568	7.49778	9.09437	7.78467
1428347_at	Cyfip2	76884	2.40357	10.8074	8.23417	9.8545	8.69365	8.98763	7.41928
1453145_at	Pisd-ps3	66776	2.40248	9.24416	8.78103	9.82085	8.39337	8.53281	7.12629
1431044_at	Thoc1	225160	2.39743	9.64608	8.49361	8.98923	7.84794	7.75294	7.74357
1449856_at	Rgs18	64214	2.3956	9.04597	7.75277	9.55555	8.3251	7.39406	6.85395
1452502_at	BC001981	100049162	2.39544	10.0021	9.59627	9.98169	8.50875	9.17619	8.11422
1451793_at	Klhl24	75785	2.39396	9.13737	9.3367	9.52057	7.8764	8.02228	8.31778
1425100_a_at	Pde6g	18588	2.39389	9.37691	9.67342	9.86003	8.93857	9.10086	7.09286
1440223_at	Rbm6	19654	2.3897	10.2393	9.43512	10.318	8.61651	8.99004	8.61533
1455691_at	Cyp21a1	13079	2.38828	11.1383	11.2855	11.4323	10.1233	10.887	9.07789
1433968_a_at	Megf9	230316	2.38424	9.65535	8.15772	9.81485	8.05703	7.71686	8.09344
1442659_at	Pcdh9	211712	2.38049	9.77409	9.45421	9.87016	8.55278	9.18569	7.60621
1448429_at	Gyg	27357	2.37972	11.8785	11.1985	11.6853	9.65885	10.3951	10.956
1419354_at	Klf7	93691	2.37797	10.2318	9.60727	9.72087	7.71821	9.00328	9.08922
1449236_at	Dll3	13389	2.37395	9.56306	9.30826	9.3518	7.62209	9.59122	7.26795
1450171_x_at	Gzme	14942	2.36803	12.0047	12.2741	12.3757	11.3743	10.3776	11.1714
1423278_at	Ptprk	19272	2.36469	8.5889	9.19395	9.34175	8.24538	7.6969	7.45737
1437619_x_at	Ddr1	12305	2.36392	8.851	9.08018	9.397	7.88577	7.94342	7.77544
1421821_at	Ldlr	16835	2.36259	10.1466	10.03	10.4248	9.21538	9.63775	8.02709
1454845_x_at	Mchr1	207911	2.3605	10.7609	10.1545	10.6708	9.38166	9.97827	8.50894
1448830_at	Dusp1	19252	2.35936	14.5324	14.173	14.6672	12.744	14.0628	12.8506
1443485_at	Epha7	13841	2.35852	8.83288	8.7354	9.80044	5.59592	9.59396	8.4652
1418003_at	1190002H23Rik	66214	2.35706	9.71004	9.64377	9.85843	9.01015	8.52585	7.96527
1419033_at	2610018G03Rik	70415	2.3548	10.3115	9.30995	10.1622	9.08492	8.58934	8.40256
1452717_at	Slc25a24	229731	2.34742	11.529	11.0823	11.9282	10.4834	9.67729	10.6857
1424983_a_at	2700078E11Rik	78832	2.34396	8.96521	9.3146	9.93992	7.85325	8.50139	8.17823
1456419_at	5730455P16Rik	70591	2.33855	9.34952	9.18082	9.80374	7.88514	8.92625	7.84585
1428597_at	Tbc1d9b	76795	2.33405	10.0644	9.90309	10.0397	8.78311	8.94946	8.60609
1425403_at	Dnm3	103967	2.33306	8.53016	9.26616	9.17362	7.80126	8.83874	6.66328
1437886_at	Klhl6	239743	2.32355	12.6504	10.8246	11.748	10.3959	10.2224	10.9556
1434758_at	Crispld2	78892	2.32347	10.6791	9.54501	10.8701	9.99524	9.38304	8.06712
1422413_at	Cramp1l	57354	2.31665	9.97505	10.0174	10.5769	9.59668	9.093	8.24355
1434256_s_at	Cds2	110911	2.31617	9.6161	9.9575	9.75521	8.46858	8.35118	8.87383
1420464_s_at	Gm10693///Gm14548///Gm15448///Lilra6///Lilrb3///Pira1///Pira11///Pira2///Pira4///Pira6///Pira7	100038909///100041146///18722///18724///18725///18726///18727///18729///18730///18733///675749	2.31481	10.7668	10.0459	11.1102	9.2864	9.36626	9.63753
1431209_s_at	Gm9856	100126228	2.30583	8.55187	8.56105	9.41466	7.5661	8.02668	7.31895
1450315_at	Vmn1r148	81011	2.30404	9.49717	8.99309	9.77795	8.09626	8.88128	7.67817
1428242_at	Hmha1	70719	2.30212	10.7847	10.1661	11.0583	9.36891	9.19097	9.84033
1451534_at	Scgn	214189	2.29778	9.61882	9.74235	9.138	6.1786	9.43983	9.28
1421768_a_at	Homer1	26556	2.29512	9.00403	10.5149	9.78286	7.6988	9.78852	8.21878
1456635_at	C130026I21Rik	620078	2.294	11.4645	11.4787	11.9798	10.1549	10.7507	10.4238
1433593_at	Ypel5	383295	2.29122	11.2925	9.8099	10.3958	9.47614	8.90727	9.52646
1417216_at	Pim2	18715	2.29034	9.78557	8.78343	10.1552	7.99444	8.72517	8.41794
1420804_s_at	Clec4d	17474	2.28874	13.7777	13.2296	13.7493	11.1541	13.2928	12.7261
1443199_at	Lrch3	70144	2.28767	9.48924	9.74401	10.2797	8.43273	9.57817	7.92046
1450375_at	Pspn	19197	2.2869	8.68967	8.9913	9.60365	7.44786	8.8279	7.42868
1446110_at	D3Ertd711e	51927	2.28325	8.71466	8.60836	9.61129	7.81007	8.253	7.29797
1449839_at	Casp3	12367	2.27629	10.6812	10.7766	10.5435	8.80251	9.96714	9.67162
1450576_a_at	Sf3a2	20222	2.27538	9.4404	9.40675	9.58584	8.18768	8.7374	7.94959
1454443_at	4833411I10Rik	74583	2.27365	8.65492	8.90565	9.31716	6.45201	8.87661	7.99408
1457094_at	She	214547	2.27363	9.47212	9.0482	9.46513	8.42588	8.7464	7.25816
1416130_at	Prnp	19122	2.26958	10.2257	10.729	10.1035	8.87918	9.40107	9.23058
1416631_at	Ap4b1	67489	2.26547	9.67338	9.55296	10.6595	8.6526	8.96662	8.72716
1455340_at	Dennd5b	320560	2.26239	9.07952	8.60148	8.73373	6.96326	8.60419	7.31373
1453228_at	Stx11	74732	2.26211	10.8008	10.5824	10.449	8.84248	10.3115	9.14519
1452534_a_at	Hmgb2	97165	2.26042	12.2364	11.288	11.8552	10.8638	10.4221	10.564
1450995_at	Folr1	14275	2.25932	9.63812	8.86896	9.02171	7.75875	9.12231	7.12007
1458690_at	2014-03-07	57438	2.2576	9.41534	9.42925	9.76089	8.40338	8.57265	8.10508
1453239_a_at	Ankrd22	52024	2.25626	9.35123	9.02616	8.91323	7.47672	9.20486	7.08724
1438934_x_at	Sema4a	20351	2.25554	10.7359	10.2141	11.1639	9.26994	9.82191	9.50157
1427290_at	Krt81	64818	2.25546	9.8283	10.5987	10.7204	9.13149	9.79865	8.69695
1445888_x_at	Parp3	235587	2.25323	9.6883	10.2606	10.6278	9.50014	9.15179	8.40873
1458268_s_at	Igfbp3	16009	2.25116	11.641	11.4839	10.9503	10.573	10.3099	9.68028
1420383_a_at	Col4a3bp	68018	2.25093	8.78612	9.77671	10.0144	7.50685	8.98567	8.57312
1439201_at	Usp14	59025	2.25028	10.3951	10.7	10.6928	8.86117	10.0459	9.37045
1454639_x_at	Rpl41	67945	2.25001	9.29261	8.31029	10.3039	8.147	8.73586	7.51421
1425361_at	Zfp397	69256	2.24976	8.32035	9.38166	9.1718	7.07868	7.63432	8.65149
1438767_at	Osm	18413	2.24306	9.85267	9.64834	10.911	9.31611	9.80399	7.79551
1418432_at	Cab39	12283	2.2425	10.0564	9.26062	9.60087	7.84354	8.15725	9.42181
1416371_at	Apod	11815	2.23972	13.3667	10.5389	13.2081	12.5556	10.8223	10.2459
1450750_a_at	Nr4a2	18227	2.23901	9.02653	9.34023	9.63235	8.56958	8.58396	7.35699
1448468_a_at	Kcnab1	16497	2.23881	8.77278	9.12555	9.3772	7.97153	8.44734	7.36846
1419356_at	Klf7	93691	2.23749	8.99902	8.97798	8.82432	7.77066	8.34767	7.19735
1436431_at	1700025G04Rik	69399	2.23685	9.05585	9.70271	9.98356	8.7728	9.01928	7.46564
1437302_at	Adrb2	11555	2.23371	9.69288	8.8817	9.19649	8.04964	8.80099	7.44211
1458926_at	Fam133b	68152	2.23231	9.03418	8.78312	10.1009	8.03383	8.73599	7.67274
1449305_at	F10	14058	2.23197	10.0438	10.2897	10.29	8.98771	9.81204	8.3488
1430670_at	Ccdc91	67015	2.22893	9.50001	8.34788	9.96156	8.18714	8.75399	7.39926
1426858_at	Inhbb	16324	2.2289	10.3776	10.5791	9.94867	9.47487	9.69829	8.26329
1417555_at	Atad1	67979	2.22859	9.09292	9.70415	8.79561	8.01079	8.6847	7.42879
1421129_a_at	Atp2a3	53313	2.22458	9.91307	9.7027	10.3818	9.17755	8.99098	8.36842
1456061_at	Gimap8	243374	2.22356	9.0948	9.61127	9.18832	8.12736	8.75961	7.54882
1422898_s_at	Slc22a12	20521	2.22344	9.84462	9.44793	9.74842	8.44047	9.68027	7.46184
1433453_a_at	Abtb2	99382	2.22292	9.93112	9.31971	10.122	8.3713	7.39704	10.1472
1451206_s_at	Cytip	227929	2.21909	12.8978	11.3048	11.9034	10.2181	11.3617	11.0762
1434873_a_at	Acap1	216859	2.2163	11.0197	9.78111	10.8747	9.41817	9.44973	9.36305
1447007_at	1700008I05Rik	71841	2.21428	9.19069	7.68161	9.37717	8.15644	8.22437	6.42814
1423420_at	Adrb1	11554	2.21272	9.45056	9.11997	9.78277	8.12157	8.5881	8.20615
1453541_at	Pfkl	18641	2.2054	8.67694	9.42851	10.4418	8.22904	8.49135	8.40369
1437948_x_at	Eif3l	223691	2.2017	9.39592	8.78393	8.50795	7.17251	7.88529	8.21415
1419307_at	Tnfrsf13c	72049	2.19607	8.76088	9.59003	9.00014	7.96911	8.94377	7.0334
1426722_at	Slc38a2	67760	2.1952	12.8625	11.6699	12.4563	10.8777	10.7353	11.9726
1419568_at	Mapk1	26413	2.19273	8.51707	8.70681	9.89702	6.47376	8.86685	8.38212
1418356_at	Mpst	246221	2.1924	10.2617	10.5943	10.0579	9.07246	10.0384	8.40557
1423452_at	Stk17b	98267	2.19187	12.8558	11.963	12.7082	11.211	11.5481	11.3713
1421672_at	Il17a	16171	2.18917	9.26445	9.07631	9.18238	7.89458	8.81546	7.42194
1440225_at	Gpr116	224792	2.18725	9.47534	8.80984	8.82033	8.23123	7.67819	7.80873
1449507_a_at	Cd47	16423	2.18458	12.994	11.7276	12.6135	11.1384	11.5217	11.2929
1431432_at	Cfl2	12632	2.18123	9.39435	8.28534	9.15142	7.28345	8.43289	7.73936
1450826_a_at	Saa3	20210	2.18095	16.498	15.9862	16.2088	15.0603	13.8248	16.4331
1450822_at	Lyz1	17110	2.18014	8.65362	9.57928	10.0477	8.41021	8.73681	7.76029
1455094_s_at	Ube2g1	67128	2.17907	9.94574	9.79562	9.98482	8.28473	9.15063	8.91967
1419194_s_at	Gm9835///Gmfg	100040018///63986	2.17653	13.2089	12.4109	13.4538	11.4945	11.9856	12.2274
1429911_at	Mcph1	244329	2.16504	9.56761	9.16868	10.0093	8.37208	8.65222	8.37812
1419431_at	Ereg	13874	2.16344	9.25266	9.16672	10.3266	9.03351	8.57666	7.7958
1432966_at	4921507H08Rik	70838	2.1614	8.77153	8.95546	9.26201	8.1303	8.67977	6.84304
1427156_s_at	Ascc2	75452	2.15933	9.34254	10.262	10.2137	8.74412	8.49703	9.24537
1437864_at	Adipor2	68465	2.15394	9.34445	10.237	10.3499	9.23557	8.3628	9.01202
1451883_at	BC002189	620316	2.15221	9.22884	9.24739	9.35583	7.95955	9.16085	7.39419
1448364_at	Ccng2	12452	2.15186	9.41924	9.44225	9.56341	8.27903	8.76191	8.0672
1428288_at	Klf9	16601	2.14892	12.6426	11.5573	11.9655	10.9813	10.9085	10.9649
1447260_at	Gm10499///Gm8909	667977///69717	2.14743	9.07966	9.04331	9.288	7.78732	8.49081	7.825
1436297_a_at	Grina	66168	2.14596	13.6956	13.1425	13.6872	11.8093	13.0357	12.3754
1455104_at	Mxd1	17119	2.14368	11.5295	11.4169	11.8254	9.33879	11.387	10.7458
1438798_at	4931406P16Rik	233103	2.13967	8.01864	8.79068	9.84523	7.28529	8.91221	7.16488
1438321_x_at	Fam63a	75007	2.13733	11.3545	10.3514	11.0044	10.1726	9.77745	9.47293
1448509_at	Fam107b	66540	2.136	10.5242	10.761	11.0996	9.83945	9.52637	9.73426
1417756_a_at	Lsp1	16985	2.13544	12.6432	12.0537	12.197	10.7719	11.7349	11.1035
1424666_at	Gpatch8	237943	2.12853	8.90958	8.94897	9.2603	8.24169	8.31027	7.29732
1453021_at	Stxbp5	78808	2.1238	10.3775	8.862	10.311	8.95291	8.62843	8.70928
1450347_at	Syt10	54526	2.12211	8.97998	8.04375	9.15907	7.33626	8.30101	7.28904
1417290_at	Lrg1	76905	2.12122	11.585	10.9168	11.7317	10.4185	10.1917	10.3687
1451530_at	Egfr	13649	2.11477	9.6704	9.01931	9.30863	8.26698	8.77566	7.71422
1423911_at	Ppp2r5a	226849	2.11437	12.2055	11.228	12.0012	10.8685	10.419	10.9065
1439443_x_at	Tkt	21881	2.1131	13.703	12.5662	14.0853	12.5802	12.1661	12.3702
1433286_at	4833417J16Rik	73768	2.10976	8.4599	8.69446	8.38596	7.20452	8.72059	6.38398
1441761_at	Sla	20491	2.10676	8.9256	8.53239	9.55497	7.10366	8.4869	8.19731
1455518_at	Zdhhc18	503610	2.10575	10.2794	8.37566	10.1046	8.58652	9.20738	7.74276
1423686_a_at	Prr13	66151	2.0997	12.9055	12.6913	13.0752	11.7482	11.8575	11.8557
1455429_at	Fam160b1	226252	2.09145	10.2356	9.74332	9.94914	8.62279	9.22665	8.88509
1425319_s_at	Snrnp48	67797	2.08555	9.88918	9.68664	10.2865	8.88594	8.80083	8.99425
1438841_s_at	Arg2	11847	2.08261	11.9144	11.4854	11.637	10.0902	10.9107	10.8608
1418394_a_at	Cd97	26364	2.07824	12.3711	11.9468	12.3302	10.3546	11.6313	11.4962
1424949_at	Huwe1	59026	2.07661	10.2825	10.087	9.30662	8.8803	9.52229	8.1109
1426564_at	Zfp553	233887	2.07642	9.09304	8.97257	9.683	8.47141	8.60504	7.50987
1432471_at	5730419I09Rik	74741	2.07474	9.19679	8.31274	8.61015	6.81041	8.98177	7.16872
1432116_at	1700031F05Rik	73300	2.07368	8.70568	8.83136	8.84066	7.42792	8.44435	7.34886
1453244_at	5830416P10Rik	381232	2.07067	9.28133	9.12326	9.90407	8.28612	8.83685	8.03538
1453003_at	Sorl1	20660	2.06945	12.1631	10.9665	11.7351	10.6136	10.2142	10.8891
1438160_x_at	Slco4a1	108115	2.06596	10.5926	10.0296	10.0749	9.12294	8.67178	9.76195
1450850_at	Ezr	22350	2.06566	11.444	11.0512	11.7132	9.87779	10.7502	10.4406
1417131_at	Cdc25a	12530	2.06542	9.47801	9.58421	9.71236	8.35301	8.78502	8.49725
1436618_at	Sfxn5	94282	2.06333	9.40324	10.0713	10.6578	8.63278	9.12695	9.23773
1437117_at	Acap1	216859	2.0541	10.7034	10.1857	10.3552	9.4842	9.36433	9.28021
1453406_a_at	Rab28	100972	2.05262	9.92107	9.37761	8.96272	9.08303	8.205	7.86097
1418546_a_at	Stambpl1	76630	2.05135	10.3991	10.4097	10.5063	9.66005	9.19144	9.35384
1450053_at	Kif2a	16563	2.05007	10.4671	9.55897	10.0517	9.68959	7.69522	9.58588
1438968_x_at	Spint2	20733	2.0496	9.79265	9.32118	9.85481	9.05383	8.68062	8.12816
1421917_at	Pdgfra	18595	2.04897	10.3273	8.79909	9.99651	9.69809	8.28026	8.0399
1416121_at	Lox	16948	2.04877	12.4984	11.8611	11.9294	11.9085	10.6678	10.6083
1438164_x_at	Flot2	14252	2.04769	11.4693	10.5286	11.6564	10.6343	9.72595	10.192
1433417_at	8030497O21Rik	77506	2.04407	8.75131	9.84736	8.91835	8.05056	8.69534	7.67679
1433658_x_at	Pcbp4	59092	2.04178	10.2865	10.7157	10.5762	10.1917	10.6307	7.66639
1430299_at	Tsc22d4	78829	2.03985	9.25045	9.15725	9.84877	8.36549	8.91908	7.88652
1434411_at	Col12a1	12816	2.03847	12.1174	10.9743	11.7373	11.9239	10.2523	9.57034
1418932_at	Nfil3	18030	2.03244	12.0823	11.7248	11.5971	9.85996	11.6929	10.7817
1425420_s_at	Lats2	50523	2.03233	8.88911	8.69774	9.50819	8.17726	7.35514	8.49323
1454373_x_at	Gm19631	100503298	2.02767	10.8074	10.7795	10.7435	9.81184	10.1752	9.28386
1460398_at	Phf8	320595	2.02736	9.70247	8.8563	9.88483	9.51089	7.24476	8.62913
1417566_at	Abhd5	67469	2.02478	10.2221	8.69967	9.67428	8.70809	8.45359	8.38104
1439814_at	Atp8b4	241633	2.0246	10.2026	9.4164	9.9721	8.99753	9.37588	8.16481
1446933_at	Nudcd1	67429	2.02249	9.02598	9.14119	8.97574	8.36239	7.63196	8.10016
1420744_at	Chrnb2	11444	2.02155	8.78071	9.59879	9.94647	9.0359	8.6188	7.62489
1449368_at	Dcn	13179	2.0215	14.1691	10.3175	12.7206	13.7774	10.1609	10.2226
1454223_at	4933423P22Rik	71158	2.02118	10.0642	9.72685	9.82838	8.37851	9.93933	8.25598
1428239_at	Ankrd16	320816	2.02004	10.1477	9.29132	9.5098	9.06692	8.65263	8.18607
1417741_at	Pygl	110095	2.01914	13.4753	13.4602	13.7106	12.1792	13.1144	12.3111
1424540_at	Hipk1	15257	2.01336	11.8917	11.909	11.9597	10.9142	10.5502	11.2673
1428074_at	Tmem158	72309	2.01272	9.46498	9.8173	9.5046	8.51905	8.71688	8.52351
1453098_at	Gria2	14800	2.00617	9.16473	9.16639	9.81136	8.44215	8.99032	7.69666
1433685_a_at	6430706D22Rik///A730008H23Rik///Hjurp	212427///381280///78605	2.00175	9.99445	9.2727	10.1034	8.81461	8.70365	8.84854
1418131_at	Samhd1	56045	2.00141	11.9047	11.6919	12.1965	10.6137	11.4415	10.7348
1445441_at	Gm5142	380907	2.00047	8.67556	9.07571	9.6275	8.41988	8.5571	7.40077
1452492_a_at	Slc37a2	56857	-2.00085	9.44124	9.79402	7.12141	9.95839	9.12143	10.2787
1455570_x_at	Cnn3	71994	-2.00107	10.9755	10.3621	10.1023	12.239	10.9562	11.2471
1448229_s_at	Ccnd2	12444	-2.00116	7.24448	8.82014	8.76056	9.17313	9.40979	9.24476
1425519_a_at	Cd74	16149	-2.00122	12.1062	12.8973	11.8611	13.6557	12.6328	13.5786
1417060_at	Ppp1r11	76497	-2.00168	8.55428	8.87444	6.11884	9.02047	9.18369	8.34702
1418337_at	Rpia	19895	-2.00192	8.59121	9.77599	9.48265	10.3254	10.0986	10.4301
1455036_s_at	LOC635087///LOC675851///Ndufc2	635087///675851///68197	-2.00218	12.0758	12.1737	12.1412	13.3068	12.5048	13.5838
1416949_s_at	Slc39a7	14977	-2.00237	9.89981	9.68759	7.26224	9.9413	9.50621	10.4072
1417660_s_at	Vps29	56433	-2.00283	11.8325	12.4143	11.3918	12.8214	12.5504	13.273
1416901_at	Npc2	67963	-2.00379	13.4138	13.4852	12.4443	14.276	13.4908	14.5847
1453030_at	Msl2	77853	-2.00467	8.80739	9.67018	5.71459	8.63383	9.43706	9.13137
1417183_at	Dnaja2	56445	-2.0047	11.0385	12.069	11.2282	12.6927	12.7223	11.9308
1448985_at	Dusp22	105352	-2.00554	9.69701	9.60069	9.21503	10.2837	10.5494	10.6916
1416595_at	Mrps22	64655	-2.00673	8.73774	9.86391	8.33297	10.2735	9.77684	9.89879
1418127_a_at	Aifm1	26926	-2.00778	10.7422	11.3618	9.15605	11.488	11.4472	11.3416
1424902_at	Plxdc1	72324	-2.00804	7.97189	8.63512	6.17175	8.14795	8.89991	8.74827
1437497_a_at	Hsp90aa1	15519	-2.00949	11.7885	12.3769	11.5805	12.9685	12.9426	12.8553
1429237_at	Stx16	228960	-2.01124	9.06267	9.54277	9.32335	10.2251	10.4526	10.2754
1424756_at	Hip1	215114	-2.01135	6.2588	8.83671	8.69932	8.71156	9.73991	8.36787
1436019_a_at	Trappc1	245828	-2.01158	10.0791	10.3819	9.81127	11.1434	10.7224	11.4314
1456313_x_at	Mrpl28	68611	-2.01244	10.5898	10.4499	9.10898	11.3904	10.2135	11.5717
1416747_at	Mfsd5	106073	-2.01569	9.4506	9.43253	8.43764	10.2117	10.1944	9.94846
1416868_at	Cdkn2c	12580	-2.01635	10.2575	9.27012	9.25199	10.224	10.895	10.6958
1456028_x_at	Marcks	17118	-2.01694	12.7492	12.6052	12.6465	13.3671	13.3281	14.3421
1448697_s_at	1110034A24Rik///Rpl36a///Rpl36al	109065///19982///66483	-2.01925	13.216	12.8057	12.4761	13.9527	13.1789	14.4077
1436193_at	Man1c1	230815	-2.01925	9.48244	9.36592	9.24403	10.5547	10.0845	10.4947
1448241_at	Gm2a	14667	-2.0201	12.4261	12.8057	12.0684	13.2661	13.037	14.0404
1428465_at	Tmem147	69804	-2.02045	10.0611	10.027	9.80731	11.2136	10.4783	11.2476
1415947_at	Creg1	433375	-2.021	10.8799	11.2717	10.9193	12.0905	11.7377	12.288
1430123_a_at	Akr1a1	58810	-2.02223	14.4849	14.3552	13.9634	15.4657	14.7976	15.5882
1416544_at	Ezh2	14056	-2.02298	11.8035	12.7467	11.864	12.52	13.7814	13.1623
1448372_a_at	Cnpy2	56530	-2.02322	10.8062	11.4515	10.5614	12.2129	12.0987	11.5574
1437730_at	Ppp2r2a	71978	-2.02331	11.958	13.1103	12.3612	13.6291	13.7862	13.0643
1451065_a_at	Ddx39	68278	-2.0234	9.89557	9.14009	9.08718	10.6109	9.7036	10.8587
1450941_at	Sdcbp	53378	-2.02365	11.3342	11.5281	11.1027	12.1296	11.7749	13.1113
1437762_at	Rab39	270160	-2.02495	8.4904	6.82123	5.56544	7.35965	8.4172	8.15388
1455111_at	Yipf6	77929	-2.026	8.05927	8.9953	7.3764	9.38775	8.69258	9.40654
1433650_at	Haghl	68977	-2.02615	9.39646	9.11871	5.52003	9.77484	8.70278	8.61381
1449437_at	D6Wsu163e	28040	-2.02652	8.22867	9.46272	8.47628	9.84902	9.38829	9.98737
1416101_a_at	Hist1h1c	50708	-2.02712	11.6333	11.5472	11.6542	12.8377	11.8138	13.2414
1425161_a_at	Trabd	67976	-2.02714	8.10084	10.4096	7.95661	9.59462	9.665	10.2657
1456071_a_at	Cycs	13063	-2.02799	12.1322	12.3569	11.7298	13.2639	12.7386	13.2766
1448882_at	Tmem93	66048	-2.02851	9.81404	9.40598	8.28348	10.4813	9.487	10.5965
1444952_a_at	Nucks1	98415	-2.02935	12.8789	12.9372	12.7622	13.8618	14.2719	13.5077
1417463_a_at	2400001E08Rik	66508	-2.02955	12.7578	12.0524	12.2877	13.516	12.7389	13.9064
1426256_at	Timm17a	21854	-2.03066	9.97869	10.2825	8.02468	10.5535	10.2278	10.5705
1438695_at	C230091D08Rik	330544	-2.0313	8.76404	8.91112	9.06524	10.1517	9.63938	10.0165
1416454_s_at	Acta2	11475	-2.03199	11.8893	12.8436	11.9656	13.6026	13.0464	13.1183
1425921_a_at	1810055G02Rik	72056	-2.03244	8.92197	9.14188	9.28027	10.0298	10.3989	9.98503
1448791_at	Snx5	69178	-2.03246	11.4947	11.9606	10.798	12.5325	12.136	12.6545
1452157_at	Eprs	107508	-2.03258	8.98675	9.80505	9.82974	10.521	10.168	11.0025
1454955_at	Ipo7	233726	-2.03292	10.0266	10.8321	10.1177	11.4176	10.8252	11.8043
1439148_a_at	Pfkl	18641	-2.03371	8.65227	9.7826	8.87177	9.78807	9.82766	10.7633
1418703_at	Rbms1	56878	-2.03372	11.6718	11.8047	10.7923	12.337	12.5294	12.4748
1456241_a_at	Slc38a10	72055	-2.03399	10.6386	9.70352	10.3318	11.3302	10.5637	11.8529
1416830_at	0610031J06Rik	56700	-2.03596	10.6114	10.4049	10.3199	11.4132	11.1257	11.8743
1416289_at	Plod1	18822	-2.03628	10.4947	10.8973	8.96383	11.1403	10.6413	11.652
1416024_x_at	Cct3	12462	-2.03632	11.6478	11.8657	11.6723	12.8331	12.5962	12.8343
1460177_at	Cndp2	66054	-2.03817	11.6648	11.67	10.9635	12.3623	12.1473	12.8705
1455768_at	Npc2	67963	-2.03839	8.77288	8.8201	7.84449	9.83656	9.07307	9.61012
1428907_at	Rbm25	67039	-2.04044	9.4034	8.47233	8.69329	9.68576	9.56262	10.4073
1457675_at	2510002D24Rik	72307	-2.04092	7.54723	8.55309	5.1949	8.15367	8.25776	7.97146
1415860_at	Kpna2	16647	-2.04186	10.9609	10.8492	10.5551	12.0133	11.3395	12.1021
1428580_at	Blvra	109778	-2.04365	9.95207	10.7214	9.51394	10.9787	10.9476	11.3545
1455816_a_at	Kctd3	226823	-2.04374	8.5478	7.74894	7.79401	9.72687	8.62763	8.82987
1422467_at	Ppt1	19063	-2.04413	10.2773	10.1096	9.7701	10.8444	10.7857	11.6214
1416663_at	Ndufa9	66108	-2.04425	10.2924	10.2618	9.71754	11.2529	10.6921	11.4214
1456205_x_at	Tbca	21371	-2.04462	12.0916	12.0751	11.4769	13.1957	11.9405	13.6028
1416013_at	Pld3	18807	-2.04559	10.1787	10.5821	9.91136	11.5333	10.9417	11.2947
1429058_at	Tmem107	66910	-2.04563	7.12341	8.12473	8.82874	9.07566	8.80711	9.29174
AFFX-b-ActinMur/M12481_M_at	Actb	11461	-2.04623	14.1999	15.0097	14.0895	15.4995	15.4846	15.414
1421872_at	Rab24	19336	-2.04685	9.68326	9.86054	7.22775	9.98686	9.91429	9.97062
1417493_at	Bmi1	12151	-2.04775	9.3604	8.56866	8.16322	10.2483	8.62229	10.3238
1438435_at	Acer3	66190	-2.04824	8.63988	9.11115	9.11719	10.2837	9.02395	10.6638
1417929_at	Slc7a8	50934	-2.05021	7.94703	8.67211	8.01967	9.17554	9.14447	9.42612
1416978_at	Fcgrt	14132	-2.05107	11.3272	10.9405	10.4383	12.2618	10.8787	12.6746
1423265_at	Minpp1	17330	-2.05252	8.28334	8.11696	8.18046	9.15475	9.0202	9.518
1435554_at	Tmcc3	319880	-2.05327	9.26637	9.89519	9.5525	10.6961	9.84616	11.2856
1427120_at	Zfp26	22688	-2.05368	8.50043	9.71077	8.2441	9.46021	10.2112	9.89853
1436113_a_at	St13	70356	-2.0543	10.3775	10.3089	10.2594	11.3603	10.7111	11.9904
1438647_x_at	Cetn2	26370	-2.05458	9.89113	9.71429	9.0708	10.8524	10.0877	10.8526
1434286_at	Trps1	83925	-2.05541	5.37946	8.35782	7.63492	7.44049	8.56656	8.48342
1449147_at	Chst1	76969	-2.05559	9.18083	10.3552	10.8559	10.5363	11.0635	11.9107
1423626_at	Dst	13518	-2.0563	9.84072	8.4773	9.50369	10.0179	9.84433	11.0797
1460193_at	St13	70356	-2.05647	10.6927	9.96697	10.7338	11.5894	11.2254	11.6991
1436353_at	A230046K03Rik	319277	-2.05785	9.50303	9.71966	6.61906	9.47045	9.68417	9.81054
1417609_at	Ube2a	22209	-2.05865	8.75095	9.39578	8.58433	10.4151	9.11418	10.3269
1416260_a_at	Snx1	56440	-2.06018	11.4158	12.1891	11.1737	12.8766	12.6031	12.4272
1436121_a_at	Nsmce1	67711	-2.0612	8.52275	8.61342	9.63944	10.0497	9.74506	10.1112
1438902_a_at	Hsp90aa1	15519	-2.06285	12.4546	13.0643	12.1698	13.785	13.0957	13.9419
1455814_x_at	Ddx39	68278	-2.06446	9.83371	10.0723	9.45955	10.8652	10.458	11.1796
1416666_at	Serpine2	20720	-2.06447	11.3892	11.7797	10.9017	12.0924	11.6938	13.4217
1456150_at	Jhdm1d	338523	-2.06558	8.98092	9.32512	7.48582	9.46966	9.91839	9.54345
1435764_a_at	Gemin7	69731	-2.06561	9.86776	9.92733	7.63696	10.2571	10.2208	10.0938
1417731_at	Pqbp1	54633	-2.06584	7.49341	9.0492	9.85603	10.2133	9.81644	9.50911
1435965_at	Cnot3	232791	-2.06584	10.8607	12.1783	11.1168	12.3701	12.9899	11.9359
1435485_at	C230096C10Rik	230866	-2.06592	8.19531	7.33582	6.25198	8.88661	8.10546	7.93139
1436808_x_at	Mcm5	17218	-2.06618	8.99052	9.17643	9.84224	10.5325	10.1666	10.4511
1418324_at	Fem1b	14155	-2.0667	9.41069	8.34535	9.06294	10.2589	9.67822	10.0238
1417684_at	Thumpd3	14911	-2.06738	8.25085	8.6726	7.75601	9.10378	8.73346	9.98565
1436329_at	Egr3	13655	-2.06883	9.04706	9.74129	9.81127	10.8122	10.4123	10.5216
1422603_at	Rnase4	58809	-2.06893	13.1861	12.4657	12.2197	14.2602	12.7607	13.9972
1436512_at	Arl4c	320982	-2.06941	9.4386	9.97843	8.80788	10.5535	9.79062	11.0284
1416829_at	Atp5b	11947	-2.0702	12.7306	13.0389	11.8771	13.7927	13.3719	13.6313
1416028_a_at	Hn1	15374	-2.07045	10.3548	11.0093	10.1531	11.7124	11.3796	11.5751
1428110_x_at	Vps11	71732	-2.07089	8.51692	4.4812	9.55389	8.76183	8.31284	8.62808
1460292_a_at	Smarca1	93761	-2.07121	12.123	12.7752	12.3788	13.5018	13.7866	13.14
1423301_at	Copb1	70349	-2.07175	10.1523	10.4106	9.6798	11.3222	10.8886	11.1844
1434372_at	AW112010	107350	-2.07181	11.5973	12.5472	11.4014	13.1472	12.4403	13.1112
1424681_a_at	Psma5	26442	-2.07212	12.603	13.7169	12.8152	13.9892	14.4477	13.8515
1448591_at	Ctss	13040	-2.07218	15.4441	16.0522	14.9036	16.5942	16.1138	16.8453
1434768_at	Tpp1	12751	-2.07219	10.7109	10.4867	9.34905	11.0907	10.7752	11.8342
1433887_at	Dnajc3	100037258	-2.07345	9.86136	9.63177	8.55117	11.0572	9.59222	10.551
1455696_a_at	Prpf4b	19134	-2.07422	10.1553	8.37811	8.8804	10.282	9.58832	10.7012
1418228_at	Nfu1	56748	-2.07529	9.15054	10.2818	9.24413	10.8267	10.2456	10.7641
1426646_at	9130011J15Rik	66818	-2.07628	9.02339	9.3331	7.90483	9.98644	9.44372	9.99317
1416553_at	Stra13	20892	-2.07704	9.037	9.0449	9.32593	10.5138	9.77288	10.2847
1424733_at	P2ry14	140795	-2.07746	8.46055	9.19963	6.86214	8.7336	9.40018	9.553
1416679_at	Abcd3	19299	-2.07769	9.83124	9.58738	8.25535	10.2454	9.80795	10.7856
1418850_at	Epc1	13831	-2.07865	11.6023	12.1206	10.9258	12.5803	12.4752	12.7602
1439426_x_at	Lyz1	17110	-2.07969	15.915	15.8711	14.8684	16.6714	16.1078	17.0443
1431003_a_at	2610002J02Rik	67513	-2.08182	8.77068	9.16181	7.11235	9.52209	9.54743	9.14886
1429291_at	Psmd1	70247	-2.08229	11.4787	12.2681	11.3682	12.8447	12.9183	12.5265
1429055_at	4930506M07Rik	71653	-2.08307	8.44101	9.31162	8.57104	9.78248	9.39858	10.3187
1426907_s_at	Dhx57	106794	-2.08313	6.52248	8.67689	8.14419	8.60236	9.12742	8.79004
1428291_at	Exosc8	69639	-2.08359	9.65014	10.1203	10.0678	11.1586	11.0279	10.8288
1455746_at	Kif13a	16553	-2.08426	5.24525	7.44085	8.32434	8.26677	8.0358	7.88648
1433576_at	Mat2a	232087	-2.08437	12.9708	14.3403	12.9658	14.8595	15.0432	13.553
1432488_a_at	Sf3a3	75062	-2.08516	8.14053	9.27299	7.3132	9.46284	9.8276	8.61677
1416386_a_at	M6pr	17113	-2.08597	9.36075	9.82879	6.99812	9.79039	9.86362	9.71582
1450065_at	Adcy7	11513	-2.08703	8.59811	9.09112	9.05203	10.277	9.17462	10.474
1424160_at	Alg5	66248	-2.0871	9.18188	8.8394	8.94916	10.2735	9.44649	10.4349
1433827_at	Atp8a1	11980	-2.08767	8.36094	9.11164	7.71306	9.5891	8.69266	10.0896
1416295_a_at	Il2rg	16186	-2.08804	9.73742	9.55561	9.55893	11.0472	10.3403	10.651
1455806_x_at	Ndufa12	66414	-2.08831	10.3909	10.4319	9.54094	11.4149	10.6242	11.5116
1450632_at	Rhoa	11848	-2.08929	12.9065	13.881	12.6475	14.3406	14.1617	14.1218
1427250_at	Atp2a2	11938	-2.0904	11.4756	11.1828	11.3427	12.5535	12.1147	12.5244
1423818_a_at	Arl6ip1	54208	-2.09048	10.6259	11.4514	10.5275	11.7494	11.6969	12.35
1429088_at	Lbh	77889	-2.09184	9.87398	8.79219	9.29428	10.4237	10.4649	10.2662
1415782_at	Sumo2	170930	-2.09217	12.5567	12.1294	12.627	13.7212	12.9515	13.8354
1421009_at	Rsad2	58185	-2.09238	8.92412	9.52856	7.90368	10.0009	9.2958	10.255
1425340_a_at	Ptpra	19262	-2.09252	8.42359	10.1219	8.3751	10.1454	10.0188	9.95204
1426545_at	Tnrc6b	213988	-2.0931	9.83047	10.6044	10.4229	11.4515	11.7735	10.8297
1434213_x_at	Ndufs8	225887	-2.09324	11.5623	11.7581	11.1201	12.7234	12.3171	12.5972
1437301_a_at	Dvl1	13542	-2.0936	12.1844	12.4125	12.0511	13.3405	13.3387	13.1667
1447643_x_at	Snai2	20583	-2.09404	8.99214	8.54827	7.61714	9.89522	8.4769	9.98429
1416283_at	Gart	14450	-2.09421	9.08515	8.65306	9.47867	10.3876	10.0434	9.98502
1450914_at	Ppp1r14b	18938	-2.09453	12.0175	12.943	12.0418	13.56	13.6715	12.9706
1426844_a_at	Pdcd2l	68079	-2.09561	8.73258	8.7073	6.66395	9.10115	8.93259	9.27219
1423293_at	Rpa1	68275	-2.0958	8.69764	9.94027	8.85292	10.1959	9.99487	10.5026
1435011_x_at	Akr1a1	58810	-2.10013	12.7164	13.2756	12.5697	14.0675	13.4426	14.263
1451611_at	Pla2g16	225845	-2.10014	9.59602	9.80711	8.51212	10.8468	9.7832	10.4967
1452790_x_at	Ndufa3	66091	-2.10172	11.7314	11.4015	11.3244	12.7613	11.8512	13.0594
1422445_at	Itga6	16403	-2.10183	9.36893	10.1816	10.1442	10.9087	10.4151	11.5858
1452769_at	Rnf145	74315	-2.10291	10.1101	10.5548	10.3446	11.3047	11.0745	11.8473
1435208_at	Dtx3l	209200	-2.10347	9.20856	9.17538	9.94232	10.5229	10.5143	10.5073
1455006_at	2310016M24Rik	66379	-2.10386	10.0768	10.2532	10.1577	10.9528	11.0903	11.6637
1421721_a_at	Arnt	11863	-2.10414	6.08386	7.64443	8.19723	8.50936	8.55962	8.07621
1417646_a_at	Snx5	69178	-2.10415	11.8094	12.2533	11.5631	13.0301	12.4825	13.3329
1448733_at	Bmi1	12151	-2.10433	7.07912	8.74896	8.34487	8.48421	8.52908	10.3797
1419123_a_at	Pdgfc	54635	-2.10509	9.18071	9.26873	8.03647	10.5177	9.51161	9.67825
1434972_x_at	Srsf1	110809	-2.10546	14.815	15.85	15.2322	16.1415	16.6324	16.3457
1437375_at	Rfx3	19726	-2.10624	5.39182	8.28411	8.69674	8.55783	9.27964	7.75922
1430188_at	1700037C18Rik	73261	-2.10638	9.11797	5.36147	9.57838	9.20604	9.84379	8.23229
1454615_x_at	LOC100504988///Srp14	100504988///20813	-2.10698	11.0851	10.952	10.9002	12.303	11.425	12.4348
1420907_at	Cd2ap	12488	-2.10709	9.79087	9.59018	8.41567	10.0821	9.85608	11.0843
1416835_s_at	Amd1	11702	-2.1073	10.5759	11.0975	9.16848	11.3993	11.5993	11.0695
1433488_x_at	Gns	75612	-2.10915	12.9139	12.4323	12.1226	13.6186	12.9208	14.1594
1448749_at	Plek	56193	-2.10929	10.0302	10.3361	8.97668	11.0493	10.2588	11.2652
1418083_at	0610009B22Rik	66050	-2.10933	9.5789	9.48168	8.58628	10.4695	10.5661	9.84155
1434557_at	Hip1	215114	-2.10985	8.04661	8.98514	9.3384	9.88025	9.81103	9.9103
1423057_at	Capza2	12343	-2.11125	12.4952	12.7809	12.3336	13.6145	13.1793	14.0502
1460314_s_at	Hist1h3a///Hist1h3b///Hist1h3c///Hist1h3d///Hist1h3e///Hist1h3f///Hist1h3g///Hist1h3h///Hist1h3i///Hist2h3b///Hist2h3c1///Hist2h3c2	15077///260423///319148///319149///319150///319151///319152///319153///319154///360198///97114///97908	-2.11147	10.6298	10.9917	11.1191	11.999	12.3766	11.5998
1438669_at	Dcaf12	68970	-2.11211	9.06102	8.99637	7.03757	9.50246	9.07023	9.75832
1432466_a_at	Apoe	11816	-2.11327	15.6006	16.1257	14.5352	16.6727	15.756	17.0712
1426384_a_at	Ywhae	22627	-2.11396	11.0718	11.5728	10.6963	12.1776	11.8694	12.5337
1437511_x_at	Clcc1	229725	-2.11648	7.33648	8.08917	7.62325	8.47366	8.55832	9.26191
1437456_x_at	Ythdf1	228994	-2.117	11.2627	10.1673	9.34574	11.8284	10.4039	11.7894
1444040_at	Lair1	52855	-2.11779	8.95335	10.1133	9.59793	10.6176	10.4145	10.8802
1449111_a_at	Grb2	14784	-2.1179	9.00672	10.3645	9.62894	10.5664	10.6263	11.0554
1430124_x_at	Akr1a1	58810	-2.11791	12.7289	13.065	12.219	13.8156	13.4726	13.9726
1426739_at	Donson	60364	-2.11822	8.5567	8.72377	7.55014	9.19806	9.12162	9.7595
1419352_at	l7Rn6	67669	-2.11868	10.1174	10.8547	9.76761	11.0529	11.3386	11.5978
1438678_at	1500011K16Rik	67885	-2.11925	9.96825	10.427	10.2299	11.454	10.9795	11.4423
1456227_x_at	Rbbp7	245688	-2.12052	12.7561	12.0981	11.2819	13.4604	12.5073	13.4216
1423702_at	H1f0	14958	-2.12098	9.72102	10.5308	10.7724	11.6886	10.8182	11.7716
1437336_x_at	Prickle4///Tomm6	381104///66119	-2.12273	11.8099	11.8462	11.7102	12.7009	12.4661	13.4571
1423511_at	Asf1a	66403	-2.12346	9.3883	10.2046	9.36658	10.6468	11.0811	10.4909
1417208_at	Amacr	17117	-2.12359	8.26168	8.17233	7.09976	8.99237	9.07864	8.72227
1428061_at	Hat1	107435	-2.12377	9.20257	8.57881	8.44242	10.1503	9.50607	9.8273
1442222_at	Ifnar1	15975	-2.12424	5.63147	7.22131	7.31357	7.6942	7.83014	7.90285
1415727_at	Apoa1bp	246703	-2.12442	11.5368	12.1435	11.9526	12.9668	13.0316	12.8956
1456109_a_at	Mrps15	66407	-2.12484	8.7313	9.58452	9.54868	10.216	10.5699	10.3407
1416234_at	Lrrc59	98238	-2.12526	10.772	11.1158	10.3238	11.9254	11.4782	12.0709
1453055_at	Sema6d	214968	-2.12568	8.475	9.00452	8.6271	10.0073	10.1876	9.17553
1452239_at	Gt(ROSA)26Sor	14910	-2.12615	8.08149	8.22656	8.72317	9.26869	9.16555	9.86171
1449710_s_at	Atp5a1	11946	-2.12615	11.3812	11.308	11.2828	12.4354	11.9258	12.8756
1418658_at	Fam82b	66302	-2.12639	10.3005	11.0752	10.589	11.5237	11.9034	11.8028
1436935_x_at	Clns1a	12729	-2.12699	11.7087	11.5138	10.9915	12.6575	11.8731	12.9499
1448403_at	Lars	107045	-2.12814	9.85154	10.2381	9.59547	11.0348	10.7187	11.2004
1434328_at	Gm10224///Gm4581///Rpl15	100043670///100043805///66480	-2.12817	9.1526	9.70981	7.96496	10.3769	9.51244	10.2068
1452915_at	Prkar2a	19087	-2.12974	9.40045	10.0735	9.94253	10.9914	10.7459	10.9513
1426536_at	Narg2	93697	-2.13056	8.98903	9.16779	8.64702	10.0653	9.67807	10.3342
1455507_s_at	Atxn1l	52335	-2.13136	12.1518	12.5102	11.309	13.2195	13.174	12.8529
1415831_at	Psmd2	21762	-2.13324	11.7043	11.4668	10.273	12.4462	11.9974	12.2797
1456516_x_at	Uap1	107652	-2.13447	9.11609	9.30163	9.42173	11.0349	9.37028	10.7159
1423099_a_at	Mettl3	56335	-2.13544	10.3457	10.5477	10.8383	11.663	11.837	11.5153
1450873_at	Gtpbp4	69237	-2.13654	10.0675	8.8557	7.79974	9.89999	9.74685	10.3619
1421789_s_at	Arf3	11842	-2.13679	6.91319	8.37849	6.17395	8.6435	9.15724	6.95122
1417705_at	Otub1	107260	-2.13718	9.00888	11.085	10.3561	11.4808	11.2961	10.9602
1434866_x_at	Cpt1a	12894	-2.13765	8.97573	9.03835	8.50164	10.0903	9.3612	10.3523
1433934_at	Sec24a	77371	-2.13791	9.09428	10.2312	9.57155	10.8611	10.2825	11.0421
1427578_a_at	Eif6	16418	-2.13824	11.4147	11.8662	11.802	12.8797	12.4187	13.0738
1460716_a_at	Cbfb	12400	-2.13867	11.5539	11.1295	10.4835	12.2864	11.4858	12.6848
1456581_x_at	Gdi2	14569	-2.13959	14.6728	14.5839	14.0249	15.4267	15.0583	16.0886
1452585_at	Mrps28	66230	-2.1409	9.11161	9.16809	8.26323	10.1287	9.79869	9.91019
1424323_at	Noc2l	57741	-2.14106	8.46532	8.97462	7.54071	9.38396	9.78937	9.1023
1416042_s_at	Nasp	50927	-2.14232	9.93726	10.1018	9.95341	10.9824	11.2569	11.0507
1448379_at	Pot1a	101185	-2.1447	8.77645	8.56489	7.72227	9.88284	8.97143	9.51168
1452770_at	Vkorc1	27973	-2.14603	10.7834	10.5205	10.1936	11.8833	11.3901	11.5291
1427464_s_at	Hspa5	14828	-2.14677	12.1624	12.9524	11.8948	13.7183	12.8497	13.7482
1452093_at	Tmem185b	226351	-2.14932	9.07783	8.31687	8.65294	9.67281	9.34821	10.3383
1416698_a_at	Cks1b///Gm6340	54124///622657	-2.15031	10.8943	10.9672	10.4161	12.0802	11.5031	12.0081
1448605_at	Rhoc	11853	-2.15106	9.90257	11.061	10.4542	11.6862	11.3727	11.6741
1435703_at	Ubash3b	72828	-2.15138	8.90873	8.15416	7.60027	9.30424	8.76284	9.91187
1448909_a_at	Mrpl39	27393	-2.15224	9.85544	10.3766	9.34419	10.9463	10.5584	11.3892
1460211_a_at	Kdelr1	68137	-2.15228	10.9191	10.3499	10.0682	11.7553	10.9365	11.9631
1415748_a_at	Dctn5	59288	-2.15228	9.19478	9.83734	8.02741	10.254	9.74158	10.3815
1449604_at	Acp1///LOC631286	11431///631286	-2.15238	13.1328	14.1059	13.0116	14.5314	14.6745	14.3622
1428112_at	Manf	74840	-2.15331	11.0809	11.7994	10.8627	12.9038	11.8157	12.343
1417025_at	H2-Eb1	14969	-2.15363	11.8607	12.8539	11.6482	13.5894	13.0712	13.0226
1452011_a_at	Uxs1	67883	-2.15495	9.05009	8.85723	8.74158	10.2086	9.72571	10.0375
1436174_at	Atad2	70472	-2.15562	8.34569	8.08635	9.49889	9.93539	9.54719	9.77266
1415933_a_at	Cox5a	12858	-2.1559	13.0764	12.9456	12.6703	14.1994	13.3471	14.4706
1417619_at	Gadd45gip1	102060	-2.15635	8.49925	8.83904	8.53451	9.45896	9.92725	9.81237
1416882_at	Rgs10	67865	-2.15659	11.3277	12.0086	11.4084	12.7903	12.4056	12.8751
1423653_at	Atp1a1	11928	-2.157	11.5955	11.8883	10.2339	12.6833	12.0463	12.3151
1453299_a_at	Pnp///Pnp2	18950///667034	-2.15782	9.53306	10.7436	9.08572	11.2316	10.2618	11.1977
1449194_at	Mrps25	64658	-2.15807	9.74429	8.01675	6.1863	9.18835	8.86403	9.22418
1416183_a_at	Ldhb	16832	-2.15855	10.1666	10.0761	9.04549	10.4373	10.5237	11.6575
1452215_at	9130401M01Rik	75758	-2.15889	8.58719	8.13281	8.39638	9.63495	9.13192	9.68038
1434129_s_at	Lhfpl2	218454	-2.16041	8.47546	9.82918	9.56028	10.3186	10.1641	10.7161
1417659_at	Vps29	56433	-2.16119	10.9931	12.3305	11.192	12.6977	12.7964	12.3569
1416445_at	Fam98a	72722	-2.16175	9.21659	9.05778	8.42497	10.3879	9.45936	10.1887
1427177_at	Fyco1	17281	-2.16293	9.12396	7.98849	5.74309	8.82529	8.89061	8.4786
1419276_at	Enpp1	18605	-2.16505	8.73628	9.15187	6.25213	8.9291	9.1632	9.39116
1429311_at	Ube2q1	70093	-2.16508	12.0443	13.1207	11.9687	13.5602	13.9759	12.9408
1435429_x_at	Rps27l	67941	-2.16533	12.5881	12.683	12.0511	13.8066	12.7362	14.1231
1440881_at	Brwd3	382236	-2.16733	9.34956	9.80307	4.74576	9.13306	9.63847	8.47464
1422555_s_at	Gna13	14674	-2.16829	10.0646	9.31743	9.98684	10.6689	10.6709	11.3787
1417947_at	Pcna	18538	-2.16926	11.451	11.7855	11.1614	12.6819	12.3136	12.7539
1436997_x_at	Sh3bgrl	56726	-2.1704	13.1017	12.6519	12.2254	13.8542	12.8676	14.611
1449183_at	Comt	12846	-2.17052	10.3064	10.4567	9.96389	11.174	10.9406	11.9664
1433609_s_at	Surf2	20931	-2.17065	9.3622	8.50156	3.98396	7.92789	9.39493	7.87928
1449947_s_at	Zfhx3	11906	-2.17107	10.1928	10.2926	9.91474	11.1347	10.6428	11.9778
1422808_s_at	Dock2	94176	-2.17157	9.80319	9.5048	9.4229	10.9255	9.64455	11.517
1423050_s_at	Hnrnpu	51810	-2.17239	13.8512	14.6527	13.9847	15.2534	15.7779	14.8151
1416035_at	Hif1a	15251	-2.17382	9.84113	9.8322	9.62477	11.054	9.83898	11.7658
1417285_a_at	Ndufa5	68202	-2.174	10.2317	9.56294	9.60002	10.9703	10.3734	11.4121
1424373_at	Armcx3	71703	-2.17483	9.2576	9.97978	8.04353	10.4124	9.69891	10.5323
1420157_s_at	Abcf1	224742	-2.17625	9.49298	9.04155	9.10122	10.491	9.94625	10.564
1452141_a_at	Sepp1	20363	-2.17635	15.4409	14.4324	14.16	15.9264	15.1787	16.2939
1448101_s_at	Trim27	19720	-2.17668	10.3202	11.0892	10.3535	11.5673	11.9411	11.621
1456012_x_at	Rnaset2a///Rnaset2b	100037283///68195	-2.17969	12.7983	12.8668	11.2077	13.3826	12.8881	13.9743
1435866_s_at	Hist3h2a	319162	-2.18185	7.06137	8.57219	8.74857	9.05774	9.45339	9.24766
1437490_x_at	Uap1	107652	-2.1824	9.31959	8.49864	9.72032	10.4705	9.79317	10.6526
1417002_at	0610012G03Rik	106264	-2.18269	10.6631	10.3131	10.0539	11.6511	10.6156	12.1417
1447824_x_at	Hspa5	14828	-2.18345	11.6049	11.9931	10.9865	12.6359	12.834	12.4944
1425516_at	Ogt	108155	-2.18406	8.78406	9.89878	9.48611	10.7514	10.5387	10.2599
1436735_at	Nsun3	106338	-2.18498	7.7417	6.26098	8.2953	7.77571	9.07407	8.83105
1448317_at	Tmem128	66309	-2.1852	9.85834	9.26622	7.41315	10.2151	9.54151	10.1644
1450986_at	Nop58	55989	-2.18521	10.6633	11.9782	11.2765	12.7374	12.4463	12.1176
1460403_at	Psip1	101739	-2.18564	8.96717	9.03068	6.85481	10.1412	9.25846	8.8372
1433830_at	Hnrnpa2b1///LOC100045191	100045191///53379	-2.18812	13.2078	14.3492	13.0376	14.772	15.0281	14.1835
1435517_x_at	Ralb	64143	-2.18828	10.2122	10.962	10.4529	11.507	11.3063	12.2033
1419812_s_at	Ccdc56	52469	-2.18965	9.16479	10.5767	10.136	11.13	10.8419	11.2977
1426678_at	Gm10193///Zfp706	100042023///68036	-2.19005	8.58102	10.3142	8.76375	10.4736	9.73702	10.8413
1439622_at	Rassf4	213391	-2.19046	7.84311	7.51484	8.45289	8.68903	9.11414	9.40137
1445687_at	Gm885	380732	-2.19154	7.18706	9.01648	7.55243	9.1356	8.98056	9.03565
1451052_at	Cog8///Pdf	68023///97484	-2.19326	8.15382	8.19368	8.27939	8.97366	9.32427	9.7282
1420664_s_at	Procr	19124	-2.19407	8.89278	9.21179	8.34104	10.5304	9.63244	9.6836
1436999_at	Pid1	98496	-2.19503	10.1355	9.99458	7.65616	10.5927	10.0172	10.5791
1438195_at	Gpd1l	333433	-2.19532	10.2225	7.90144	7.78981	9.73737	9.90355	9.67613
1452431_s_at	H2-Aa	14960	-2.19643	11.7983	12.6678	10.5627	13.16	12.2062	13.0681
1433666_s_at	Vps41	218035	-2.19811	9.49104	10.1541	9.30041	10.8413	10.2104	11.3027
1415738_at	Txndc12	66073	-2.19885	9.32222	9.45214	8.79796	10.5831	9.70731	10.6922
1429623_at	Zfp644	52397	-2.19936	8.88274	10.3691	8.91036	10.5467	10.5365	10.4903
1435753_a_at	Nucks1	98415	-2.19997	8.17926	6.62178	8.05047	8.71902	8.50543	9.03952
1428335_a_at	Scfd1	76983	-2.20032	11.1031	12.6705	11.2373	12.8524	13.1913	12.3803
1426741_a_at	Fastkd2	75619	-2.20199	8.25807	7.70719	7.73993	9.06741	8.6273	9.42692
1455173_at	Gspt1	14852	-2.20205	8.1568	8.1822	6.31061	8.50222	9.095	8.46894
1422139_at	Plau	18792	-2.20205	8.46899	9.41994	8.01498	10.3452	9.41675	9.5585
1415761_at	Mrpl52	68836	-2.20245	10.1153	10.4186	10.0404	11.2271	11.0002	11.7644
1456312_x_at	Gsn	227753	-2.20319	13.0978	12.991	11.8767	14.483	13.5671	13.3341
1434548_at	Serinc3	26943	-2.20406	10.589	10.1267	7.75239	10.7805	9.95946	11.1486
1427097_at	Wwp1	107568	-2.20465	9.09261	9.95979	7.38599	10.2768	9.77398	9.80921
1417999_at	Itm2b	16432	-2.20521	14.0437	13.8669	13.6585	15.0356	14.5337	15.4226
1451018_at	Leprotl1	68192	-2.20578	7.52501	9.19008	9.08496	9.78654	9.62968	9.8077
1451567_a_at	Gm16340///Ifi203///LOC100862472///LOC100862473	100504287///100862472///100862473///15950	-2.20594	9.11078	10.2293	9.79279	11.3896	9.94522	11.2223
1416431_at	Tubb6	67951	-2.20642	10.595	11.4221	10.9519	12.4194	11.4611	12.5136
1418483_a_at	Ggta1	14594	-2.20656	9.14683	9.80153	9.08056	10.4507	10.2363	10.7672
1421840_at	Abca1	11303	-2.20697	12.2413	12.4146	11.7549	13.0273	12.6893	14.1204
1419120_at	Lyl1	17095	-2.21412	9.82389	9.52378	10.0588	10.7344	10.3405	11.7718
1452527_a_at	P2rx4	18438	-2.21701	8.40953	9.76886	7.58683	9.87287	10.0412	9.29695
1456245_x_at	Vamp3	22319	-2.21756	11.0622	10.7659	10.5712	11.8674	11.5662	12.4126
1434997_at	Cdk19	78334	-2.21767	7.16293	9.1941	9.54674	9.45542	9.9655	9.92999
1426642_at	Fn1	14268	-2.21818	14.0334	14.3669	13.2698	14.9816	14.32	15.8167
1452049_at	Rpl7l1	66229	-2.21887	9.04533	9.58604	7.86571	10.1944	9.02504	10.7271
1448237_x_at	Ldhb	16832	-2.22057	9.63812	9.61454	9.72171	10.294	10.2643	11.8689
1428890_at	Fem1c	240263	-2.22116	9.74138	10.0109	9.06164	10.3363	10.7122	11.2194
1415714_a_at	Snrnp27	66618	-2.22292	11.2017	11.2986	10.9919	12.5864	12.2854	12.0778
1428707_at	Ptms	69202	-2.22347	10.5494	10.7441	9.1468	11.6694	10.9144	11.3149
1415892_at	Sgpl1	20397	-2.22484	9.72956	10.4778	9.26964	10.9529	10.6723	11.313
1417244_a_at	Irf7	54123	-2.22814	10.248	11.0333	10.0486	11.7479	11.8252	11.2243
1435395_s_at	Atp5j2	57423	-2.23019	12.5136	12.0378	12.0612	13.4494	12.8236	13.8111
1455875_x_at	Tm9sf2	68059	-2.23042	14.5326	14.8585	14.4309	15.7355	15.8172	15.7412
1437524_x_at	Coro7	78885	-2.23233	11.3655	11.3993	11.1119	12.4723	12.4565	12.4236
1420630_at	8430419L09Rik	74525	-2.23281	9.03756	9.15625	8.01216	9.49499	10.0574	10.1301
1436994_a_at	Hist1h1c	50708	-2.23476	11.4073	10.914	11.2864	12.631	11.4912	12.9658
1423269_a_at	Nedd4l	83814	-2.23543	10.4879	10.8709	9.58956	11.3196	11.2046	11.9058
1419351_a_at	l7Rn6	67669	-2.23686	7.01367	9.38345	8.22421	9.51563	9.40159	9.18855
1417057_a_at	Lamp3///Ppid	239739///67738	-2.2374	8.42626	8.92649	7.92652	9.98381	9.02475	9.75617
1416946_a_at	Acaa1a///Acaa1b	113868///235674	-2.23896	7.58165	10.0126	10.0322	10.4246	10.5497	10.1406
1427903_at	Phpt1	75454	-2.23927	10.3074	10.697	9.91168	11.6086	11.2299	11.5667
1436052_at	1700020O03Rik	70373	-2.2399	8.64979	8.49153	7.72793	9.39721	9.36922	9.59312
1451175_at	Spcs3	76687	-2.2409	9.89892	9.81085	9.69678	11.1464	10.5155	11.2369
1448417_at	Ninj1	18081	-2.24189	10.1234	9.55344	10.436	10.4569	11.5476	11.6025
1429458_at	2410127L17Rik	67383	-2.24192	9.31397	10.1635	9.37337	10.9661	10.1577	11.2213
1423680_at	Fads1	76267	-2.24221	9.68777	9.72792	8.36327	10.9214	9.52669	10.8257
1423215_at	Spcs2	66624	-2.24297	10.0159	10.6442	9.77556	11.511	11.0174	11.4035
1423709_s_at	Farsb	23874	-2.24365	9.63326	9.81191	9.47932	10.6087	10.8236	10.9897
1456898_at	Pura	19290	-2.24383	9.23999	9.92116	9.80854	10.9165	10.5679	10.9832
1441959_s_at	Jkamp	104771	-2.24524	8.88515	9.72295	9.33624	10.779	9.74148	10.9245
1427405_s_at	Rab11fip5	52055	-2.24554	9.38237	7.56587	8.424	9.59568	8.85918	10.4186
1416746_at	H2afx	15270	-2.24631	9.54184	9.34766	10.0468	11.1667	10.6324	10.6399
1458802_at	Hivep3	16656	-2.24732	9.68741	10.0544	8.72669	10.3634	10.1698	11.44
1418390_at	Phf21a	192285	-2.24757	9.57431	10.0536	7.32739	9.90538	10.506	10.049
1416981_at	Foxo1	56458	-2.24814	8.85507	9.41016	6.10476	9.12015	9.49414	9.26189
1429454_at	Gapvd1	66691	-2.2486	9.61505	8.64629	9.29875	10.5476	9.84992	10.6696
1437852_x_at	Cpsf3	54451	-2.24876	12.8781	13.7259	13.0125	14.2437	14.5659	14.3143
1428532_at	Ints7	77065	-2.24885	7.30948	7.67212	6.33874	7.93984	8.41847	8.46961
1424775_at	Oas1a	246730	-2.24948	10.9238	11.74	10.6705	12.2867	12.3358	12.2206
1451731_at	Abca3	27410	-2.24952	6.59344	9.63684	8.71575	9.43773	8.64935	10.3678
1456573_x_at	Nnt	18115	-2.24964	10.4621	9.33744	9.37799	10.9087	10.1914	11.5864
1420879_a_at	Ywhab	54401	-2.25048	10.4719	10.4861	9.81125	11.5142	11.0197	11.746
1448513_a_at	Npc2	67963	-2.25154	14.004	14.4196	13.7511	15.3593	14.5584	15.7696
1455839_at	Uggt1	320011	-2.25224	8.11959	9.80941	9.07701	10.0261	9.80515	10.6888
1426510_at	Sccpdh	109232	-2.25235	9.7803	10.2964	7.67803	10.3206	10.7066	10.2418
1449412_at	1810046J19Rik	103742	-2.25365	10.7889	10.7596	9.57391	11.4356	11.3866	11.817
1418022_at	Naa15	74838	-2.25443	11.4113	12.4431	11.6346	13.1156	13.1351	12.7565
1460240_a_at	Hnrnpc	15381	-2.25457	11.7804	11.8226	11.6161	13.0279	12.3438	13.366
1438016_at	Dkc1	245474	-2.25518	7.12688	8.59538	9.77013	9.85667	9.31003	9.84543
1422259_a_at	Ccr5	12774	-2.2552	7.37153	7.91137	7.31466	8.56163	8.99188	8.56381
1460104_at	Vps4b	20479	-2.25584	7.05032	6.88152	5.93095	8.06134	8.47031	6.85214
1456117_at	Rrp1b	72462	-2.25901	8.11289	8.1886	7.95181	8.97589	9.43271	9.37176
1428433_at	Hipk2	15258	-2.26064	9.38154	9.53415	9.4576	10.4612	10.2353	11.207
1418750_at	Plxnb3	140571	-2.26147	6.03148	9.18152	9.06465	9.18549	9.85985	8.7641
1416422_a_at	Ssb	20823	-2.26171	8.02202	8.77349	8.03204	9.9221	8.32745	10.1102
1423254_x_at	Rps27l	67941	-2.26225	12.5743	12.6591	12.2625	13.845	13.291	13.8931
1451077_at	Gm14217///Rpl5	100503670///668936	-2.26346	8.44915	7.92768	6.83772	8.72346	8.94059	9.08609
1417377_at	Cadm1	54725	-2.26361	8.33031	8.98632	7.4129	9.88423	9.42491	8.95626
1437277_x_at	Tgm2	21817	-2.26362	11.8063	12.6141	11.9133	12.5552	12.8914	14.423
1428444_at	Asb2	65256	-2.26513	7.86344	8.739	5.82319	9.2333	9.2349	7.49622
1449351_s_at	Pdgfc	54635	-2.26727	7.96636	8.7849	9.49352	10.3228	10.0661	9.39877
1416742_at	Cfdp1	23837	-2.26747	10.0305	10.1225	9.24813	11.2243	10.4831	11.2369
1417800_at	Parp2	11546	-2.26758	9.05357	9.2347	7.64123	9.64625	9.73312	10.0936
1453122_at	Fam135a	68187	-2.26779	9.32448	7.97322	6.57525	9.33889	9.01254	9.06538
1451162_at	Hsbp1	68196	-2.26793	10.9719	11.1291	9.93372	12.5169	10.8038	12.2582
1431339_a_at	Efhd2	27984	-2.26801	11.026	11.7509	10.9205	12.4047	12.1922	12.6448
1418580_at	Rtp4	67775	-2.26925	9.87311	10.9013	10.0212	11.5219	11.508	11.3124
1427384_at	Chd6	71389	-2.27079	8.32607	6.14677	8.13577	8.27457	9.16231	8.72132
1453722_s_at	Srsf1	110809	-2.27213	13.2537	14.3834	13.5064	14.9698	15.1084	14.6175
1417604_at	Camk1	52163	-2.27355	9.07094	10.4856	9.21789	10.3985	10.7837	11.147
1438376_s_at	Trim27	19720	-2.27367	10.5288	10.1403	9.97162	11.4259	11.268	11.502
1452214_at	Skil	20482	-2.27373	11.6513	11.6159	11.0553	12.393	12.0355	13.4492
1419292_at	Htra3	78558	-2.27478	10.756	10.2116	10.0006	12.1005	9.97013	12.4547
1428845_at	Bclaf1	72567	-2.2767	10.2027	9.33319	6.43957	10.0406	9.08044	10.4153
1452128_a_at	Brcc3	210766	-2.27708	9.52052	9.977	6.9451	10.1799	9.90747	9.9168
1427036_a_at	Eif4g1	208643	-2.27985	9.8482	11.4257	9.79979	11.6173	11.8464	11.1768
1434434_s_at	Tcerg1	56070	-2.28068	9.09355	9.03811	9.5729	10.4863	10.0529	10.7338
1424383_at	Tmem51	214359	-2.28113	8.73769	9.39225	8.23229	9.66473	9.79522	10.4715
1426112_a_at	Cd72	12517	-2.28386	9.5364	9.82349	10.1069	11.9369	9.60845	11.4959
1426351_at	Hspd1	15510	-2.28476	12.3294	12.9475	11.6533	13.7428	13.4642	13.2994
1418365_at	Ctsh	13036	-2.28592	12.7742	12.8869	12.0874	13.7163	13.2414	14.3691
1416471_at	Cept1	99712	-2.28686	10.7743	10.9367	10.4391	11.9284	11.4439	12.3579
1434731_x_at	LOC100862012///Prdx1	100862012///18477	-2.28742	13.4635	13.5247	12.7414	14.6333	13.8809	14.7965
1438983_x_at	Vipar	104799	-2.28916	9.24889	10.4851	10.0997	11.1911	10.895	11.332
1450934_at	Eif4a2	13682	-2.292	13.6638	15.7004	13.4368	16.1031	15.9597	14.328
1454607_s_at	LOC100047252///Psat1	100047252///107272	-2.29226	9.41935	8.86166	8.44754	10.073	9.52405	10.7218
1417914_at	Rap2b	74012	-2.29368	11.1507	11.9547	11.2295	12.6763	12.6575	12.5941
1447852_x_at	Rilpl1	75695	-2.29453	9.51451	9.63308	8.74953	10.1388	9.95931	11.3937
1448380_at	Lgals3bp	19039	-2.29511	11.1061	11.7356	10.2719	12.563	11.7236	12.4227
1438168_x_at	Ddx39	68278	-2.29613	9.88743	9.18994	9.59119	10.9044	10.4074	10.9544
1428533_at	D1Bwg0212e	52846	-2.29699	9.5048	10.6109	9.56639	11.5303	10.944	10.8071
1434312_at	Arf6	11845	-2.29981	9.76386	10.5629	9.54072	10.9049	11.0008	11.5663
1418645_at	Hal	15109	-2.30048	8.84613	10.3472	10.031	10.5855	10.3283	11.9162
1416052_at	Prps1	19139	-2.30189	8.6534	8.94676	9.06693	10.4312	9.58923	10.2551
1419482_at	C3ar1	12267	-2.30216	9.26998	9.99917	9.72737	11.1719	10.4007	11.0329
1428142_at	Etv5	104156	-2.30349	8.3831	9.33748	9.22251	10.2156	9.38244	10.9565
1428643_at	Mgat5	107895	-2.30511	8.21153	9.38338	7.99545	10.1397	8.95486	10.1103
1451780_at	Blnk	17060	-2.30604	9.08214	9.60112	9.2371	10.4832	10.2114	10.8419
1455251_at	Itga1	109700	-2.30631	8.17379	9.72548	8.73812	9.7276	10.0194	10.5071
1416743_at	Uap1	107652	-2.30688	9.83128	9.99879	7.70916	10.905	9.00149	11.2506
1433659_at	Tubgcp4	51885	-2.3069	7.95708	5.75987	9.12181	8.56295	9.38041	8.51327
1428588_a_at	Mrpl41	107733	-2.31117	9.6144	9.55917	10.1043	10.8843	10.772	11.2474
1437670_x_at	Cd151	12476	-2.31226	10.2206	10.2453	8.7432	11.5326	9.97957	11.3249
1421062_s_at	Clta	12757	-2.31298	14.281	14.8354	14.2459	15.476	15.8157	15.6998
1417676_a_at	Ptpro	19277	-2.31402	6.45286	8.78654	9.43955	9.25609	9.38484	9.6692
1448390_a_at	Dhrs3	20148	-2.31457	9.47758	10.6881	9.26624	11.3971	10.0692	11.5979
1437357_at	Ythdc2	240255	-2.31561	7.77	5.61293	6.00575	7.76443	8.2335	7.02491
1435272_at	Itpkb	320404	-2.31597	9.06832	6.47295	8.58646	8.59389	9.34834	9.82036
1437223_s_at	Xbp1	22433	-2.31619	12.241	12.4088	11.5515	13.5119	12.4003	13.9244
1448685_at	2900010M23Rik	67267	-2.31649	11.4042	12.6036	11.9751	13.1142	13.389	13.1155
1456736_x_at	LOC637796///Mff	637796///75734	-2.31789	11.81	10.9229	10.8943	12.566	11.8599	12.8397
1448784_at	Taf10	24075	-2.3182	12.2781	13.1438	12.178	13.73	13.6299	13.879
1455939_x_at	LOC100504988///Srp14	100504988///20813	-2.31993	10.7423	11.212	11.2138	12.406	11.6115	12.7928
1428848_a_at	Macf1	11426	-2.32106	9.9549	11.0767	8.93685	11.5896	10.9512	11.0721
1420697_at	Slc15a3	65221	-2.32152	9.58017	10.5051	9.97699	11.0759	10.9483	11.6832
1429537_at	Sfrs18	66625	-2.32153	10.5826	10.6727	8.20951	11.1814	11.7593	10.1692
1447277_s_at	Pcyox1	66881	-2.32223	10.4304	10.3288	9.87205	11.1834	10.6212	12.4731
1423973_a_at	Arf3	11842	-2.32781	9.76483	10.8491	9.39833	11.5328	10.9161	11.2204
1435477_s_at	Fcgr2b	14130	-2.32903	13.0068	13.2557	12.4559	14.3335	13.4136	14.6305
1427296_at	Fam120a	218236	-2.32913	12.269	13.2889	12.4925	14.0447	14.1321	13.533
1416064_a_at	Hspa5	14828	-2.32969	13.0854	13.8708	13.116	14.8777	13.9599	14.8949
1452662_a_at	Eif2s1	13665	-2.3321	10.0851	10.731	9.65493	11.4648	10.7693	11.9018
1426802_at	2014-09-08	20362	-2.33312	8.04631	8.29553	6.28747	8.61916	9.97963	7.6973
1429456_a_at	Polr3e	26939	-2.3332	8.3783	9.94936	8.78694	9.9897	10.7296	10.0622
1418944_at	Cysltr1	58861	-2.34026	8.39954	8.4598	8.30796	9.67792	8.98636	10.183
1434314_s_at	Rab11fip5	52055	-2.34131	10.6654	9.82217	10.0021	11.2161	10.6556	12.2998
1416267_at	Scoc	56367	-2.34241	8.69556	8.74423	8.64966	10.1407	9.41731	10.2154
1448103_s_at	Nono	53610	-2.34271	14.6008	15.5375	14.3604	15.9949	16.3758	15.8125
1420129_s_at	D10Wsu52e	28088	-2.34589	11.2324	11.6214	10.1623	12.496	11.6637	12.5468
1424907_a_at	Farsa	66590	-2.34674	8.82185	8.96298	9.03746	10.7425	9.90016	9.8716
1456609_at	Camk2n1	66259	-2.34918	10.0693	10.7756	10.5878	11.3896	11.1024	12.6372
1417588_at	Galnt3	14425	-2.34953	8.32155	9.39072	8.68888	9.66687	9.8268	10.6046
1451324_s_at	Fyttd1	69823	-2.35028	6.333	8.48254	8.27332	9.03988	8.73153	9.01595
1418274_at	Gm10349///Gm9386///Nutf2///Nutf2-ps1	100043462///621832///668830///68051	-2.35033	10.2486	11.2275	9.91718	12.1726	11.1794	11.74
1439459_x_at	Acly	104112	-2.35247	12.1626	12.2816	11.973	13.2798	12.4141	14.4258
1449661_at	Suz12	52615	-2.35284	9.1757	9.19136	9.25812	10.2068	10.5437	10.5779
1452188_at	Maml1	103806	-2.35338	9.60943	10.2328	5.965	9.86648	10.1181	9.52683
1417928_at	Pdlim4	30794	-2.3548	8.72322	9.48739	8.34541	10.1024	9.95084	10.2096
1450743_s_at	Syncrip	56403	-2.35615	8.60176	10.1878	9.40785	10.539	11.0792	10.2884
1423593_a_at	Csf1r	12978	-2.35633	10.6355	11.4464	10.6273	12.1348	11.6264	12.6577
1415706_at	Copa	12847	-2.35757	10.2033	10.9381	9.56602	11.6818	11.0341	11.7034
1422527_at	H2-DMa	14998	-2.35766	9.99724	10.6349	10.0359	11.862	10.7202	11.7979
1435068_at	Pip4k2b	108083	-2.35777	9.10567	8.53427	7.83389	9.60164	9.93173	9.65273
1419165_at	Zfp260	26466	-2.35854	8.23637	8.52249	6.01011	8.60584	8.31217	9.56462
1417490_at	Ctsb	13030	-2.36319	14.4963	15.0503	13.9684	15.7086	15.5236	16.0051
1417059_at	Krtcap2	66059	-2.36343	10.7517	9.8783	9.28446	11.4514	10.6184	11.5673
1427567_a_at	Tpm3	59069	-2.36574	9.28661	10.4309	9.07425	11.6538	10.687	10.1778
1448632_at	Psmb10	19171	-2.36697	10.3346	10.8266	10.1623	11.7304	11.1251	12.1971
1448313_at	Tpp1	12751	-2.36981	10.9361	11.569	10.6466	12.3035	11.9114	12.6712
1460561_x_at	Sepw1	20364	-2.37081	12.2596	12.4489	12.0679	13.6289	12.9666	13.9171
1417909_at	Serpinc1	11905	-2.37102	9.26574	4.69724	8.26505	8.27008	9.49442	8.20006
1455900_x_at	Tgm2	21817	-2.37295	11.8969	12.8807	11.854	12.7876	13.22	14.3641
1455648_at	Gm7072	631624	-2.37393	8.01686	7.94319	5.75721	8.75554	8.103	8.60056
1430274_a_at	Stard3nl	76205	-2.37538	11.7872	12.9331	11.5679	13.6484	13.4835	12.9007
1438386_x_at	Mat2a	232087	-2.3762	14.6653	15.782	14.5902	16.2726	16.7324	15.7784
1418206_at	Sdf2l1	64136	-2.37731	9.92766	8.41014	9.42778	10.7306	9.95962	10.8233
1416029_at	Klf10	21847	-2.37916	9.56266	9.50215	9.79472	10.5722	10.7335	11.3052
1416151_at	Srsf3	20383	-2.38117	8.71588	7.53405	8.89879	9.77906	8.71983	10.4048
1433428_x_at	Tgm2	21817	-2.38188	12.5244	13.1578	12.2443	13.0871	13.7491	14.8465
1448124_at	Gusb	110006	-2.3819	11.1283	11.5728	10.8425	12.7559	11.7618	12.7823
1415687_a_at	Psap	19156	-2.38268	13.3832	13.5134	12.3404	14.3001	14.0556	14.6389
1434457_at	Sp100	20684	-2.38274	6.14997	9.39826	9.37987	9.60097	9.6932	9.39179
1450740_a_at	Mapre1	13589	-2.3842	11.14	12.182	11.5358	12.8553	12.6403	13.1228
1448883_at	Lgmn	19141	-2.38626	13.677	14.1487	12.5726	14.8246	14.1657	15.1722
1436691_x_at	LOC100862012///Prdx1	100862012///18477	-2.3872	13.806	13.8539	13.1176	15.1302	14.1962	15.217
1418899_at	Ufm1	67890	-2.38766	9.89828	9.61979	5.80109	10.2917	8.69972	10.0945
1438630_x_at	Mat2a	232087	-2.38835	14.1376	15.301	13.988	15.7467	16.2716	15.1763
1416543_at	Nfe2l2	18024	-2.3913	10.4843	11.0908	10.4623	11.9291	11.6414	12.2403
1433846_s_at	Fam175b	109359	-2.3915	9.68712	9.53593	6.94464	9.92871	9.80438	10.2083
1434079_s_at	Mcm2	17216	-2.39182	8.98802	9.2295	9.04776	10.4178	10.1493	10.4726
1455065_x_at	Gm8615///Gnpda1	26384///667410	-2.39445	9.46175	10.6487	9.93519	11.1107	10.9152	11.7988
1425018_at	Mcts1	68995	-2.39525	11.363	11.855	11.1277	12.8364	12.3687	12.9211
1416395_at	Guk1	14923	-2.39645	9.4221	8.0448	9.37663	10.1475	10.3109	10.1679
1456728_x_at	Aco1	11428	-2.39646	9.41718	9.60643	9.02357	10.7478	10.1076	10.9746
1422495_a_at	Hmgn1///LOC100044391	100044391///15312	-2.39714	11.8636	11.9114	10.7324	12.7559	12.3183	13.2171
1449025_at	Ifit3	15959	-2.39751	8.60097	10.5765	9.31837	11.0344	10.3378	10.9082
1418107_at	Tcea2	21400	-2.40076	6.72876	6.55614	9.84009	9.10121	9.57258	8.24168
1424199_at	Seh1l	72124	-2.40158	9.86605	10.659	8.92616	11.3341	11.3296	10.5795
1427746_x_at	H2-K1	14972	-2.40249	11.021	11.4807	9.70806	12.1201	11.9339	11.9494
1457672_at	Chd9	109151	-2.40377	8.11244	9.69214	7.86492	9.92147	9.14001	10.4039
1435416_x_at	Pigq	14755	-2.40436	8.64295	10.3379	9.41997	10.7191	10.4455	11.0332
1417669_at	Abhd12	76192	-2.40486	10.3113	11.4163	10.483	12.1842	11.2685	12.5558
1416357_a_at	Mcam	84004	-2.40675	9.46313	8.76003	8.96419	10.1246	10.2515	10.6125
1424481_s_at	Armcx5	494468	-2.40826	7.65101	7.56504	4.04089	7.71834	7.93731	7.40527
1452621_at	Pcbd2	72562	-2.40847	9.04511	9.15117	8.61791	10.3946	9.74974	10.4742
1454888_at	Pfdn4	109054	-2.40897	9.64599	9.43898	6.90167	9.9474	9.95556	9.88894
1433679_at	Fubp3	320267	-2.41072	8.79157	9.23253	7.68637	10.2412	9.04298	10.2347
1427931_s_at	Pdxk	216134	-2.41193	10.2092	10.6211	9.71706	11.2891	11.6058	11.463
1429428_at	Tcf7l2	21416	-2.41221	9.10866	9.37383	5.27693	9.16995	9.23322	9.16732
1422018_at	Hivep2	15273	-2.41341	9.73225	9.68521	9.31205	10.7543	10.8631	10.9253
1417073_a_at	Qk	19317	-2.41428	11.6366	12.1523	11.2228	12.5786	12.5872	13.6607
1423846_x_at	Gm5620///Tuba1b	22143///434428	-2.4155	13.8696	13.8604	13.4936	15.0468	14.6595	15.3344
1435187_at	Tomm20	67952	-2.41581	9.27008	8.77127	5.3724	9.10438	9.01302	9.11387
1416279_at	Ap1b1	11764	-2.41878	10.8996	11.2939	10.7213	12.3135	12.0484	12.3757
1437843_s_at	Nupl1	71844	-2.41947	10.1818	9.8358	9.42399	11.2886	10.2766	11.7004
1423805_at	Dab2	13132	-2.42599	9.87569	10.1997	9.52555	11.0699	10.9574	11.4093
1450876_at	Cfh	12628	-2.42665	10.8301	9.83906	9.20395	11.2975	10.3262	12.0863
1451943_a_at	Ppm1a	19042	-2.42778	5.1152	8.96833	7.78445	8.85382	8.91452	7.93854
1459740_s_at	Ucp2	22228	-2.42835	11.7371	11.6902	11.2716	12.8574	12.1516	13.5298
1416651_at	Znhit2	29805	-2.43003	9.46027	9.89098	7.10655	10.2073	10.0527	10.0407
1455585_at	Rnf168	70238	-2.43054	6.63907	8.43496	8.41178	9.13256	8.93437	9.2627
1448629_at	Hps4	192232	-2.43221	7.8078	9.72698	9.61191	10.2762	10.1009	10.6164
1415851_a_at	Gm15210///Impdh2	100042069///23918	-2.43509	10.5317	11.1855	10.6341	12.1352	12.0008	12.0672
1423210_a_at	Nop10	66181	-2.43631	11.4162	11.6911	11.2274	12.7476	12.344	13.0973
1419483_at	C3ar1	12267	-2.43739	8.54308	9.60146	8.35891	10.1217	9.55225	10.6855
1418590_at	Kpna6	16650	-2.43753	8.69548	9.22984	6.68941	9.38155	9.78159	9.30785
1438852_x_at	Mcm6	17219	-2.43778	8.73969	7.249	8.613	9.84144	9.18124	9.43571
1421904_at	Tgs1	116940	-2.43779	9.35097	9.03512	9.1724	10.2733	10.1202	11.0217
1424215_at	Fundc1	72018	-2.43884	9.37323	10.0987	9.46403	10.7502	10.6893	11.3551
1436328_at	Rnmt	67897	-2.44108	8.83261	7.88682	6.50818	8.73398	9.38692	8.96927
1448943_at	Nrp1	18186	-2.44272	11.3533	11.4744	10.474	12.4442	11.816	12.9071
1416763_at	Cdc123	98828	-2.44417	8.59595	9.47916	7.64288	10.1272	9.71655	9.74229
1451136_a_at	Eif2b2	217715	-2.44677	9.96958	11.1831	10.2188	11.9694	11.8121	11.4627
1437465_a_at	P4hb	18453	-2.44742	12.3987	12.9867	11.7186	13.8242	13.0189	14.1347
1424573_at	Tmed5	73130	-2.4529	9.79625	8.94435	8.5483	10.7762	9.88962	10.5065
1419549_at	Arg1	11846	-2.45646	10.952	12.9353	11.5776	12.7573	12.7221	13.8752
1431766_x_at	Rps2	16898	-2.45802	15.0631	14.4928	13.8935	16.1315	15.1798	16.0307
1439774_at	Prrx1	18933	-2.45931	5.31721	8.47772	8.10832	9.02066	8.24784	8.52949
1437119_at	Ern1	78943	-2.46058	7.95632	8.50275	8.99749	9.83699	9.41423	10.1023
1438629_x_at	Grn	14824	-2.46125	14.2788	13.9621	13.4692	15.2944	14.6469	15.6669
1450859_s_at	Ube2d3	66105	-2.46259	6.99073	8.84486	9.29936	9.57093	9.11866	10.3459
1415849_s_at	Stmn1	16765	-2.46308	12.0645	12.2031	11.933	13.3449	13.131	13.6261
1420628_at	Pura	19290	-2.46439	11.8873	12.5621	11.364	13.2853	13.5525	12.8793
1451584_at	Havcr2	171285	-2.46445	8.73455	9.5784	8.69069	10.2944	9.99629	10.6168
1423939_a_at	Yif1a	68090	-2.46622	10.7202	11.0177	10.15	12.0271	11.7264	12.0412
1436230_at	Gpr114	382045	-2.47112	9.40063	9.79115	7.80503	10.7886	9.57245	10.5513
1418292_at	Asna1	56495	-2.47277	9.5182	10.2266	7.24088	10.3633	9.7174	10.8234
1436834_x_at	Mdh1	17449	-2.47293	11.4404	11.4373	11.1164	12.9015	12.0686	12.9426
1416556_at	Tspan31	67125	-2.47303	10.9021	10.5858	10.2196	12.0773	11.2179	12.3312
1448624_at	Cd2bp2	70233	-2.47316	9.66188	10.6635	7.16574	10.2452	11.0164	10.1486
1452789_at	Snn	20621	-2.47572	8.72919	8.08291	8.25613	9.52582	9.5099	9.95607
1425806_a_at	Med21	108098	-2.4814	9.73726	10.5368	8.52914	10.9744	11.0824	10.6799
1419545_a_at	Atp6v1c1	66335	-2.48168	11.4184	11.6388	11.0833	12.6023	12.2371	13.2349
1428385_at	2014-03-08	71779	-2.48528	8.9476	9.32798	6.31629	9.37845	9.34564	9.80801
1422547_at	Ranbp1	19385	-2.48685	11.1773	11.425	9.52008	12.2753	11.7205	12.0695
1426490_at	Bfar	67118	-2.48703	7.15346	7.34037	8.69595	9.4608	8.63418	9.03806
1422482_at	Ruvbl2	20174	-2.48864	9.7438	11.2612	10.2849	11.764	12.2045	11.2675
1425143_a_at	Ndufs1	227197	-2.48921	9.16482	10.1619	8.2144	10.305	10.4893	10.6939
1460004_x_at	Stx6	58244	-2.49127	9.83825	9.88422	8.87272	10.6318	10.5642	11.3499
1454991_at	Slc7a1	11987	-2.49268	8.90247	8.78898	9.21797	10.1194	10.2987	10.4444
1417868_a_at	Ctsz	64138	-2.49485	13.3165	14.1803	12.6646	14.8357	14.4196	14.8628
1433565_at	Prpf38a	230596	-2.49593	9.7259	9.39223	7.58108	10.3004	9.53817	10.8194
1448863_a_at	Tnfaip1	21927	-2.49638	9.71118	10.5148	7.7738	10.8418	10.1956	10.9219
1436689_a_at	Aldh9a1	56752	-2.49646	10.0642	10.098	9.85297	11.3001	10.8454	11.8293
1423685_at	Aars	234734	-2.49851	9.58568	10.9498	10.2167	11.5446	11.5522	11.6186
1425323_a_at	Fam173a	214917	-2.50331	8.48213	8.74622	10.2942	10.25	10.3795	10.8645
1437265_at	5330438D12Rik	327824	-2.50637	8.15128	5.1452	8.34864	7.9815	8.99753	8.6429
1419768_at	Cd22	12483	-2.51145	9.02334	7.23548	10.26	10.0207	10.203	10.2807
1416159_at	Nr2f2	11819	-2.51204	11.7822	12.3125	12.0171	13.677	13.7634	12.658
1423723_s_at	Tardbp	230908	-2.51303	10.2435	11.2662	10.4449	12.0782	11.7696	12.095
1442757_at	Lrch1	380916	-2.51323	8.29726	9.05889	7.29783	8.79046	9.49605	10.3561
1447621_s_at	Tmem173	72512	-2.51439	8.68774	9.16391	8.06297	10.2	9.35999	10.3453
1420478_at	Nap1l1	53605	-2.51469	10.239	10.7645	10.1147	11.882	11.2997	11.9278
1448682_at	Dynll1	56455	-2.5153	12.7545	13.8705	12.6268	14.4236	14.3258	14.4945
1418023_at	Naa15	74838	-2.51531	8.51591	9.9903	6.89037	9.93923	9.69262	9.75694
1418781_at	Nat9	66176	-2.51551	7.71235	9.30545	7.30981	9.39424	9.42596	9.49998
1423489_at	Mmd	67468	-2.51651	9.9786	10.2845	9.92849	11.3668	10.6514	12.1677
1428262_s_at	Gm13369///Hnrnpa3///LOC100862477	100502743///100862477///229279	-2.51848	12.5388	12.5652	12.2608	14.0699	13.121	14.1715
1422441_x_at	Cdk4///LOC640611	12567///640611	-2.52262	9.62499	9.95546	8.70704	10.7503	10.6649	10.877
1454626_at	Cltc	67300	-2.52325	13.3022	13.6363	12.4657	14.5598	13.955	14.8954
1435248_a_at	Btaf1	107182	-2.52399	9.53374	9.62251	8.63145	10.6705	9.92978	11.1945
1418084_at	Nrp1	18186	-2.52675	9.50253	10.1015	8.77628	10.9284	10.087	11.3767
1428859_at	Paox	212503	-2.52679	8.52131	10.2644	9.50467	10.6262	10.4615	11.2147
1443814_x_at	Ctsh	13036	-2.52783	12.0097	11.9069	11.5988	13.1627	12.5642	13.8022
1435588_at	Wdfy1	69368	-2.52787	7.56024	8.40814	8.03065	9.57147	8.64009	9.80123
1435051_at	Wdr44	72404	-2.52863	9.09791	8.90346	8.82322	10.5189	9.7773	10.5434
1449002_at	Phlda3	27280	-2.52888	9.56398	10.6033	7.63551	10.6452	10.5433	10.6297
1451090_a_at	Eif2s3x///Gm2223	100039419///26905	-2.52902	10.4774	10.6308	10.4743	12.0037	11.5324	12.0621
1448172_at	Mdh1	17449	-2.53035	11.8043	12.3046	10.6965	13.0477	12.9507	12.825
1450701_a_at	Gtf2h2	23894	-2.53109	9.06448	9.36119	8.03424	10.1379	10.1734	10.1679
1449265_at	Casp1	12362	-2.53342	9.73628	9.469	6.39506	10.1885	9.21133	10.2238
1455332_x_at	Fcgr2b	14130	-2.53355	11.8914	11.9778	11.466	13.2279	12.5564	13.5744
1433735_a_at	Tmem64	100201	-2.53364	9.3185	8.2933	8.69418	10.2252	9.66419	10.4402
1424965_at	Lpxn	107321	-2.53416	9.85827	9.93962	8.21883	10.7392	10.4422	10.8598
1417865_at	Tnfaip1	21927	-2.53438	8.44578	9.32757	7.552	9.75258	9.77933	9.81834
1418503_at	Hspa9	15526	-2.53533	10.1149	8.86236	8.76751	10.9849	10.0168	10.7696
1433954_at	4632419I22Rik	74038	-2.53698	9.44	9.34521	6.89806	9.59409	9.5601	10.5584
1433678_at	Pld4	104759	-2.53809	9.81592	11.1124	10.3655	11.7758	11.2539	12.2953
1420498_a_at	Dab2	13132	-2.5408	11.2863	11.9943	10.598	12.8241	12.4174	12.673
1417162_at	Tmbim1	69660	-2.54246	9.31156	9.9631	7.8535	10.659	10.0751	10.4327
1416406_at	Pea15a	18611	-2.54621	9.40759	10.5497	9.35969	11.1417	10.5956	11.6247
1436951_x_at	Txndc9	98258	-2.54666	9.81702	9.95084	9.65576	11.1895	10.9364	11.3435
1448005_at	Sash1	70097	-2.54809	11.2088	10.7009	10.3091	12.2656	11.6789	12.3225
1415692_s_at	Canx	12330	-2.54837	11.7304	12.2587	11.2998	13.3031	12.4781	13.5564
1416429_a_at	Cat	12359	-2.54853	8.86175	9.60836	8.76591	10.5077	9.42566	11.3517
1424121_at	Commd1	17846	-2.5492	7.85182	8.31668	9.03032	9.912	9.39938	9.93758
1455997_a_at	Uqcrb	67530	-2.54926	13.4596	13.3604	12.8691	14.8205	13.737	15.1818
1416152_a_at	Srsf3	20383	-2.55032	8.08316	8.92028	8.94307	9.90963	9.76642	10.3225
1424928_at	2210018M11Rik	233545	-2.55112	7.43868	8.46339	6.36739	8.94956	8.6309	8.74239
1426394_at	Eif3j///Gm9781	100042807///78655	-2.55171	11.5863	13.0195	11.5712	13.6064	13.6379	12.9871
1437773_x_at	Ddx17	67040	-2.55289	11.2926	11.9609	11.0093	12.8269	12.1804	13.3119
1428269_a_at	Glt8d1	76485	-2.55397	8.83815	10.129	8.9077	10.8821	9.54199	11.509
1455821_x_at	C1qbp	12261	-2.55512	11.3382	10.6496	10.6085	12.4022	11.7033	12.551
1424918_at	Tbc1d19	67249	-2.56387	8.56732	8.90663	5.32942	8.39885	9.60606	8.87343
1425603_at	Tmem176a	66058	-2.56457	10.2855	9.85919	9.46015	11.4196	10.2497	12.0117
1452123_s_at	Frmd4b	232288	-2.5651	8.83008	9.3926	8.35922	10.3796	9.78707	10.4923
1454862_at	Phldb2	208177	-2.56783	9.20096	8.70063	7.31813	9.78344	9.94209	9.57584
1428391_at	Rab3il1	74760	-2.58011	9.85277	10.6768	10.1578	11.6694	11.1639	11.9564
1453304_s_at	Ly6e	17069	-2.58138	10.2911	10.9853	10.1334	12.2928	11.2472	11.9742
1420965_a_at	Enc1	13803	-2.58146	9.79144	9.8658	10.0346	11.7906	10.6037	11.4021
1429831_at	Pik3ap1	83490	-2.58308	10.8155	11.2534	10.3471	11.8603	12.0899	12.5731
1416600_a_at	Rcan1	54720	-2.58399	9.18681	10.7096	9.87153	11.3931	10.9293	11.5543
1416530_a_at	Pnp	18950	-2.58417	9.95379	11.3096	10.4224	12.2511	11.1332	12.4106
1456195_x_at	Itgb5	16419	-2.58483	10.983	10.9811	10.1572	12.2156	10.977	13.0389
1418115_s_at	Tor1aip2	240832	-2.58594	9.08363	10.5175	8.94626	11.1225	10.3927	11.1443
1455064_at	Rab36	76877	-2.58675	8.69319	7.79345	5.27007	8.42912	9.49715	7.94386
1427432_a_at	Tra2b	20462	-2.58678	11.0546	11.3289	10.5594	12.5678	11.5956	12.893
1459866_x_at	Cyfip1	20430	-2.59294	11.4829	12.1236	10.2769	12.7152	11.6136	13.6783
1433806_x_at	Calr	12317	-2.59425	11.6297	11.9325	11.12	12.967	12.2835	13.5577
1424110_a_at	Nme1	18102	-2.59445	10.2031	10.576	9.11556	11.5687	11.1419	11.3102
1454214_a_at	Znhit6	229937	-2.59463	9.24136	5.76796	9.05842	9.38879	9.53955	9.26599
1416735_at	Asah1	11886	-2.59597	11.625	11.5315	10.6146	12.7489	11.9425	13.2085
1426894_s_at	Fam102a	98952	-2.5961	9.3571	6.5909	8.57329	9.38131	9.95522	9.31379
1450234_at	Ms4a6c	73656	-2.60079	10.5243	11.1165	10.6852	12.2372	11.3272	12.8985
1449852_a_at	Ehd4	98878	-2.60128	9.44671	9.15763	8.2575	10.5151	10.3102	10.1742
1415684_at	Atg5	11793	-2.60391	7.84426	8.76468	9.01552	10.1614	9.26971	10.3354
1435606_at	Gal3st4///Gpc2	330217///71951	-2.60479	6.47709	9.29121	9.13151	9.04913	9.5681	10.4261
1448128_at	Ctsa	19025	-2.60629	12.3477	12.6743	11.5269	13.5562	12.9054	14.2334
1454993_a_at	Srsf3	20383	-2.60671	10.343	10.4502	10.1698	11.744	11.6657	11.7001
1459835_s_at	Dnaja1	15502	-2.60795	8.78252	8.87201	9.06869	10.8448	9.25413	10.7731
1434039_at	Appbp2	66884	-2.60925	7.96708	7.73882	5.3965	8.2828	8.43594	8.53457
1427168_a_at	Col14a1	12818	-2.60953	10.7663	10.2712	10.1592	12.05	11.1323	12.1659
1425266_a_at	Rap1gds1	229877	-2.61293	8.35681	9.64187	6.95659	9.81572	9.53781	9.75876
1416329_at	Cyfip1	20430	-2.61295	11.3749	11.7236	10.5495	12.7531	12.2431	12.809
1423880_at	D10Wsu52e	28088	-2.62141	8.3166	10.0695	8.97665	10.8259	9.87894	10.829
1452784_at	Itgav	16410	-2.62154	12.4195	12.0397	11.1622	13.234	12.404	14.1547
1456542_s_at	Qrsl1	76563	-2.62175	6.10472	8.22684	8.24929	9.33375	8.92882	8.48987
1419599_s_at	Ms4a6d	68774	-2.62321	12.3166	13.1986	12.0679	14.2153	12.8637	14.678
1423160_at	Spred1	114715	-2.6271	9.52526	9.08166	9.62005	10.9182	9.95342	11.5358
1417606_a_at	Calr	12317	-2.62777	12.8427	13.5426	12.6009	14.3485	14.192	14.6273
1426398_at	Ube2w	66799	-2.62792	9.24578	10.0647	8.50823	10.7726	10.6037	10.6242
1418021_at	C4b///LOC675521	12268///675521	-2.62922	12.5864	11.3185	10.3782	13.2126	11.6947	13.5598
1417870_x_at	Ctsz	64138	-2.63017	12.1076	12.9803	11.765	13.8267	13.4047	13.807
1427345_a_at	Sult1a1	20887	-2.63157	9.64143	9.01802	6.04352	9.48225	9.73985	9.66865
1454609_x_at	6430527G18Rik	238330	-2.63412	8.82772	9.43983	7.42774	10.0853	9.39711	10.4048
1424124_at	Mospd2	76763	-2.63927	10.7256	10.7729	9.94197	12.1559	11.3161	12.1689
1427241_at	Papolg	216578	-2.63999	5.46884	8.09697	7.37485	8.58377	8.37078	8.1877
1425434_a_at	Msr1	20288	-2.6425	9.44081	8.98701	9.77907	10.8032	10.1559	11.4535
1434366_x_at	C1qb	12260	-2.64271	13.5764	13.7633	12.8882	14.7551	14.0839	15.5949
1428572_at	Basp1	70350	-2.6428	11.4346	12.7377	11.431	13.0653	13.3322	13.412
1455390_at	Alkbh6	233065	-2.64383	6.29578	7.39894	9.55845	8.73703	9.56043	9.16362
1429980_x_at	Slc38a10	72055	-2.64536	8.8621	4.7701	10.2394	9.27097	10.1197	8.69127
1433501_at	Ctso	229445	-2.64697	8.92955	9.66742	7.4286	10.1248	9.72043	10.3934
1448271_a_at	Ddx21	56200	-2.64772	6.71206	9.64817	8.88851	10.1036	10.2107	9.1487
1429485_a_at	Utp11l	67205	-2.64875	8.81498	6.60909	9.90938	9.35476	9.96454	10.2301
1449195_s_at	Cxcl16	66102	-2.64991	11.1186	11.7215	10.1785	12.5432	11.9477	12.7454
1447751_x_at	Dus2l	66369	-2.65032	13.0065	14.4043	13.1107	15.0803	15.2776	14.3821
1418245_a_at	Rbfox2	93686	-2.65298	10.729	12.1474	10.9998	12.736	12.9463	12.4167
1448416_at	Mgp	17313	-2.65307	11.2838	11.5565	11.6081	12.8414	12.3794	13.4506
1433582_at	1190002N15Rik	68861	-2.65326	8.12007	9.20766	7.0587	9.66324	9.47256	9.47392
1438930_s_at	Mecp2	17257	-2.65547	9.90615	10.4445	9.92519	11.3835	11.5551	11.5641
1450044_at	Fzd7	14369	-2.65588	7.98057	9.70184	8.9693	10.2407	9.98437	10.6542
1456590_x_at	Akr1b3///Gm6644	11677///626009	-2.6591	10.2073	10.1789	9.5979	11.5226	10.7105	11.9837
1435900_at	Zbtb43	71834	-2.66311	9.04331	8.61635	7.25138	9.76991	9.28643	10.094
1428195_at	Ahcyl2	74340	-2.66719	7.06514	9.24129	9.37171	9.94259	10.656	9.3255
1424754_at	Ms4a7	109225	-2.66729	11.284	11.5828	10.6623	12.8282	12.1098	12.8371
1422752_at	Polr3k	67005	-2.66922	6.58735	8.6281	6.84262	9.23729	7.74218	9.32785
1423768_at	Unc93b1	54445	-2.67082	10.7052	11.152	10.9199	12.0781	12.4679	12.4829
1449024_a_at	Hexa	15211	-2.67109	12.3514	12.9623	11.6307	13.9035	13.2954	13.9977
1426187_a_at	Hax1	23897	-2.67262	9.61192	10.1094	6.84746	10.3888	10.1967	10.2381
1448148_at	Grn	14824	-2.67567	12.1602	12.3818	11.8575	13.6415	12.8132	14.2045
1434067_at	AI662270	100043636	-2.67723	11.4597	10.5305	10.2019	12.4291	11.1668	12.8584
1455788_x_at	Poldip3	73826	-2.68197	9.91478	10.3597	6.96649	10.5055	10.1658	10.8395
1449162_at	Pop7	74097	-2.68469	6.78958	9.50282	8.28099	9.71484	9.63997	9.49285
1459913_at	Tnfsf10	22035	-2.68932	6.50493	4.3853	9.15991	7.91375	8.82462	7.5935
1455001_x_at	Rpl13a	22121	-2.69407	12.0576	11.9648	12.1172	13.5941	13.0333	13.8015
1451755_a_at	Apobec1	11810	-2.69628	10.5264	11.5969	10.6981	12.7864	11.9911	12.3369
1416950_at	Tnfaip8	106869	-2.69839	10.0968	10.5522	10.4504	11.5705	11.5239	12.3011
1425567_a_at	Anxa5	11747	-2.70746	11.4921	11.7584	10.725	13.0845	12.1322	13.0696
1438180_x_at	Hax1	23897	-2.70891	10.1482	11.349	9.9292	12.2828	10.8557	12.601
1415719_s_at	Armc1	74252	-2.71018	9.51105	9.66047	8.11506	10.4925	10.1253	10.984
1450484_a_at	Cmpk2	22169	-2.7123	8.52774	9.08617	6.44513	10.0222	8.82104	9.53434
1426278_at	Ifi27l2a	76933	-2.71417	11.5443	11.9005	10.8307	13.5216	12.3742	12.7012
1441811_x_at	Tmem176a	66058	-2.71529	10.8103	10.768	10.2588	12.2243	11.2227	12.7134
1437726_x_at	C1qb	12260	-2.72159	14.2771	14.5625	13.5619	15.7033	15.125	15.9066
1423408_a_at	2500003M10Rik	66511	-2.72161	8.75358	10.2586	8.35757	10.6678	9.88548	11.1499
1447849_s_at	Maf	17132	-2.72978	9.33713	9.46421	8.455	10.4076	9.70453	11.4906
1430716_at	Nav2	78286	-2.73008	6.86961	5.56422	9.64864	8.46054	9.79212	8.17664
1416714_at	Irf8	15900	-2.73461	10.0848	10.4568	9.61207	11.3987	10.8911	12.218
1423667_at	Mat2a	232087	-2.74322	11.7543	12.052	10.8049	13.5052	12.3017	13.1719
1427988_s_at	Safb2	224902	-2.74484	8.66121	5.74343	9.87966	9.20432	9.67579	9.77436
1419872_at	Csf1r	12978	-2.74741	13.9888	14.3184	13.1324	15.2766	14.5851	15.952
1428368_at	Arhgap21	71435	-2.74865	8.11942	4.48287	7.73856	8.32562	8.24828	8.14313
1448180_a_at	Hn1	15374	-2.75807	9.88437	9.66356	8.95362	11.0134	10.622	11.2571
1451989_a_at	Mapre2	212307	-2.75833	10.1244	10.602	10.33	11.8882	11.0889	12.4708
1434860_at	Dpy19l4	381510	-2.75997	9.19128	8.12715	8.83197	10.1825	9.36501	10.9969
1425753_a_at	Ung	22256	-2.76036	7.33695	7.59936	6.93214	9.14321	8.56284	8.55697
1430447_a_at	Lair1	52855	-2.76699	8.63013	9.86494	9.08828	10.9563	10.3885	10.6434
1423394_at	Pcyox1	66881	-2.76811	8.54367	9.9709	7.82725	9.88703	10.272	10.5895
1423759_a_at	Tmco1	68944	-2.7688	9.91822	10.24	8.92952	11.2	10.8635	11.432
1420940_x_at	Rgs5	19737	-2.77058	9.30293	10.3942	9.83088	11.4128	11.1386	11.3872
1423140_at	Lipa	16889	-2.77059	9.84779	9.75555	9.29655	11.0837	10.5095	11.7173
1416188_at	Gm2a	14667	-2.77401	9.58261	10.0069	7.02902	10.6872	10.1688	10.1784
1452877_at	2700029M09Rik	72612	-2.78119	10.7128	9.84644	9.73375	11.7006	11.2662	11.7533
1434824_at	Baz1b	22385	-2.78755	7.65733	10.8163	10.2497	11.4812	10.6423	11.0368
1437547_s_at	Dnajc14	74330	-2.78863	5.44226	9.00988	7.6276	8.7419	8.64653	9.12998
1436609_a_at	Lrpap1	16976	-2.79053	10.1513	10.8977	9.8202	11.7761	11.2182	12.3165
1428331_at	2210016F16Rik	70153	-2.8088	8.79549	9.9376	8.99382	10.809	10.3953	10.9925
1443698_at	Xaf1	327959	-2.80911	8.77892	8.73493	7.64175	10.6243	9.60427	9.3974
1452105_a_at	Tsc2	22084	-2.81087	9.08816	9.7925	6.1339	9.90394	9.80908	9.77459
1448732_at	Ctsb	13030	-2.81099	11.3936	12.3589	10.6236	13.2424	12.4583	13.1487
1456700_x_at	Marcks	17118	-2.81156	12.4164	12.778	12.1381	13.7258	13.2932	14.7876
1419298_at	Pon3	269823	-2.81163	9.3502	9.28682	7.51527	10.1813	9.96645	10.4787
1420895_at	Tgfbr1	21812	-2.81342	11.23	11.9281	10.5994	12.747	12.2436	13.2439
1415920_at	Cstf2t	83410	-2.82784	9.49586	9.49219	8.35019	10.6746	9.96217	11.2006
1430982_at	Srsf1	110809	-2.83624	12.9287	14.3308	12.5218	15.0675	14.9685	14.2573
1451564_at	Parp14	547253	-2.83716	8.2635	9.92085	6.87727	10.2538	9.96249	9.35866
1428487_s_at	Coq10b	67876	-2.83793	9.11835	9.42759	7.3075	10.3724	9.82488	10.1707
1417500_a_at	Tgm2	21817	-2.84559	10.464	11.6592	11.0144	12.2147	12.0332	13.4159
1455076_a_at	4933424B01Rik	71177	-2.84674	5.17441	6.47033	8.87176	8.43358	8.60931	8.00153
1451161_a_at	Emr1	13733	-2.84769	10.5874	11.1268	9.35149	11.9464	11.4747	12.1739
1452414_s_at	Ccdc86	108673	-2.84793	6.07893	8.5603	7.83759	8.94322	8.98706	9.07628
1425718_a_at	Ivns1abp	117198	-2.85003	10.5515	11.693	9.74003	12.3495	11.472	12.6959
1416382_at	Ctsc	13032	-2.85011	13.9024	15.0501	13.5721	15.8408	15.424	15.7929
1456194_a_at	Park7	57320	-2.85231	9.99991	9.84831	9.34692	11.176	10.7454	11.8101
1419627_s_at	Clec4n	56620	-2.85434	10.4536	10.9984	10.4446	12.1724	11.4766	12.7871
1452274_at	Zfand3	21769	-2.85737	8.69681	10.931	9.72322	11.5427	11.052	11.3004
1450731_s_at	Tnfrsf21	94185	-2.86203	8.59118	9.5267	8.85635	10.3269	10.02	11.1784
1435542_s_at	Cttnbp2nl	80281	-2.86753	10.0207	11.1259	9.43154	11.7809	11.418	11.9388
1416461_at	Caprin1///Gm20253	100504494///53872	-2.86767	11.1075	11.4338	10.2508	12.5712	11.7707	13.0098
1427301_at	Cd48	12506	-2.86797	9.51089	9.38056	8.33647	10.9326	9.90497	10.9505
1450084_s_at	Ivns1abp	117198	-2.87096	10.9151	10.6208	9.82262	11.9358	11.4596	12.5278
1418826_at	Ms4a6b	69774	-2.87165	11.0137	12.3641	11.3783	13.4456	12.2799	13.5964
1418004_a_at	Tmem176b	65963	-2.87213	11.1848	11.8619	11.3823	13.2309	12.25	13.5145
1429692_s_at	Gch1	14528	-2.8735	7.77991	8.83193	5.21341	8.84315	8.90096	8.64956
1450199_a_at	Stab1	192187	-2.87471	10.2454	10.9373	9.51018	11.7733	10.9312	12.5587
1425025_at	Tmem106a	217203	-2.87512	8.59331	9.66656	9.25179	10.9956	10.5564	10.5306
1435290_x_at	H2-Aa	14960	-2.87785	11.9742	12.8101	11.126	14.1102	12.6467	13.7283
1425225_at	Fcgr4	246256	-2.87936	11.8007	12.5901	11.6813	13.409	12.8393	14.4009
1459987_s_at	Cct3	12462	-2.88153	10.2686	10.3359	9.2876	11.6403	10.8401	11.9921
1428782_a_at	Uqcrc1	22273	-2.88508	10.6283	10.8258	9.67461	11.9683	11.558	12.1882
1424442_a_at	Pja2	224938	-2.89277	9.07207	9.10704	5.60753	9.61815	8.85603	9.90982
1450070_s_at	Pak1	18479	-2.89293	7.80021	7.88873	7.03765	8.88174	9.59122	8.85122
1455737_at	Ppm1h	319468	-2.89982	9.6223	8.98501	7.58535	10.2264	10.5463	10.0279
1436890_at	Uap1l1	227620	-2.90204	9.12716	9.46484	8.66176	10.6806	10.7314	10.453
1439141_at	Gpr18	110168	-2.90367	8.04286	8.0459	4.82564	8.72243	8.49499	8.3106
1434618_at	Crebzf	233490	-2.90844	8.10073	9.09079	7.36792	9.75289	9.37419	10.0531
1428919_at	Fgfr1op	75296	-2.90901	9.02574	6.87903	8.34407	9.70431	8.95454	10.2116
1419315_at	Slamf9	98365	-2.91634	9.19154	9.6098	9.29488	11.4661	9.76985	11.4928
1422476_at	Ifi30	65972	-2.92053	11.7085	11.6139	10.8864	12.9643	12.0992	13.7841
1459765_s_at	Sf1	22668	-2.92099	13.012	13.2607	12.6609	14.5173	14.5098	14.5459
1447830_s_at	Rgs2	19735	-2.92258	10.3843	10.5311	10.1256	11.8354	11.1494	12.6978
1455235_x_at	Ldhb	16832	-2.92678	9.0541	9.78156	8.39811	10.3515	10.1497	11.3805
1452874_at	2510003E04Rik	72320	-2.93617	9.17818	9.13817	8.78409	10.8174	9.88851	11.0564
1417605_s_at	Camk1	52163	-2.93664	9.03412	9.88354	9.50939	11.0079	10.8352	11.2464
1436058_at	Rsad2	58185	-2.93839	10.4583	11.0988	10.0065	12.1645	11.57	12.4943
1418162_at	Tlr4	21898	-2.93868	8.12056	7.34114	8.97226	9.4058	9.75336	9.94031
1433491_at	Epb4.1l2	13822	-2.93877	6.9482	8.59334	4.65966	8.39745	8.5575	7.91189
1418448_at	Rras	20130	-2.94202	8.90607	10.0403	7.57858	10.297	10.4033	10.495
1422286_a_at	Tgif1	21815	-2.96092	9.26636	10.2765	6.97656	10.0775	10.8	10.3401
1417976_at	Ada	11486	-2.96224	9.84055	11.2715	9.01598	11.679	11.6046	11.5444
1417869_s_at	Ctsz	64138	-2.96247	12.1689	12.7348	11.2833	13.8364	13.1946	13.8564
1422892_s_at	H2-Ea-ps	100504404	-2.96475	12.3503	13.0833	11.4604	14.1648	13.3236	14.1093
1433980_at	Kat5	81601	-2.96695	7.99326	8.6761	4.02508	8.38071	8.83665	8.184
1451860_a_at	Trim30a	20128	-2.97581	10.1881	11.0845	9.71727	11.9906	11.6063	12.1128
1426276_at	Ifih1	71586	-2.97594	9.36505	10.6065	8.86485	11.3038	10.5495	11.703
1429554_at	Sdccag3	68112	-2.97694	6.2225	9.1893	7.5905	9.32934	9.01147	9.38297
1447903_x_at	Ap1s2	108012	-2.97743	10.3496	10.6623	8.57622	12.1363	10.0693	12.1047
1423586_at	Axl	26362	-2.97781	9.11851	10.4513	9.2661	11.4475	10.5643	11.5469
1426264_at	Dlat	235339	-2.98038	6.56831	7.71674	8.11797	8.59721	9.0016	9.5307
1424436_at	Gart	14450	-2.98428	9.23766	8.59116	5.65179	9.56977	9.13528	9.5077
1439421_x_at	Cbx3///Gm6917///LOC100862604	100862604///12417///628794	-2.98705	9.29574	9.92962	7.20231	10.8634	9.36676	10.9336
1428410_at	Naa50	72117	-2.98813	7.09834	7.78534	7.79196	9.28966	8.25532	9.8684
1435020_at	Klhdc2	69554	-2.98837	8.96351	8.82688	5.41129	9.18376	9.55154	9.20446
1429189_at	Arsb	11881	-2.98868	10.6811	9.53959	10.2892	11.6006	11.2306	12.4173
1456060_at	Maf	17132	-2.98989	9.63085	10.0873	9.08033	11.3164	10.7146	11.5077
1449164_at	Cd68	12514	-2.99074	10.8598	11.4004	9.98087	12.4618	11.9132	12.6076
1417918_at	Mrpl11	66419	-2.99473	10.4345	10.3043	7.11138	11.1143	10.609	10.8742
1417063_at	C1qb	12260	-2.99647	13.8388	14.3359	12.9296	15.3529	14.7494	15.7518
1425546_a_at	Srprb///Trf	20818///22041	-2.99669	11.9399	12.6176	11.2828	13.2292	12.6951	14.6661
1448319_at	Akr1b3	11677	-3.00045	10.3626	10.9039	9.92729	12.1442	11.5626	12.2426
1418345_at	BC096441///Tnfsf13	619441///69583	-3.00115	9.21842	8.8419	7.78161	10.2512	9.78581	10.5614
1417648_s_at	Snx5	69178	-3.00555	9.69783	10.5998	8.83472	11.1882	10.9893	11.7178
1434985_a_at	Eif4a1	13681	-3.00624	12.996	13.184	12.3865	14.5538	14.2561	14.5206
1426906_at	Mndal	100040462	-3.0161	10.3919	10.0742	9.26533	12.0976	11.0089	11.4029
1418442_at	Xpo1	103573	-3.01757	9.12261	10.3179	10.1855	11.5392	11.297	11.57
1419004_s_at	Bcl2a1a///Bcl2a1b///Bcl2a1d	12044///12045///12047	-3.01976	11.235	12.5311	11.2272	13.2632	12.6475	13.8659
1437331_a_at	Arf3	11842	-3.01998	10.1865	9.96869	9.59276	11.3728	11.1356	12.0231
1439787_at	P2rx7	18439	-3.02024	8.89684	6.36656	8.88333	9.08645	9.60364	10.2406
1433664_at	Ube2q2	109161	-3.02095	9.63303	8.85233	5.88654	9.77774	9.3793	9.99986
1416858_a_at	Fkbp3	30795	-3.02197	9.35465	9.19558	9.74308	11.1887	10.3721	11.5189
1456307_s_at	Adcy7	11513	-3.02726	10.4557	10.9451	10.0697	12.3863	11.2125	12.6657
1456170_x_at	Calr	12317	-3.02898	11.5953	11.9234	10.7052	13.0519	12.2773	13.6913
1452415_at	Actn1	109711	-3.02972	11.1488	13.0648	10.6438	13.4468	13.4817	12.7266
1450668_s_at	Hspe1	15528	-3.03315	11.0996	11.8394	10.2002	12.8863	11.9699	13.0855
1460695_a_at	2010111I01Rik	72061	-3.03392	9.83971	8.43278	7.30796	10.2316	10.0106	10.1418
1428280_at	Fip1l1	66899	-3.03822	9.05308	7.11811	4.75652	8.67854	8.00323	9.05562
1416330_at	Cd81	12520	-3.03882	11.6699	12.5927	11.3822	13.6164	12.7178	14.1212
1458299_s_at	Nfkbie	18037	-3.04134	8.13227	8.84738	7.40746	10.4454	8.73512	10.0207
1451716_at	Mafb	16658	-3.04158	9.7918	10.7326	10.1097	11.9628	11.1713	12.3146
1435641_at	Mgat4a	269181	-3.04467	6.80121	9.77174	9.62059	10.0857	9.90268	11.024
1448689_at	Rras2	66922	-3.04583	8.53882	9.3786	5.9375	9.7133	9.52939	9.43273
1456567_x_at	Grn	14824	-3.04586	13.3865	13.2224	12.3986	14.7429	13.8742	15.2109
1450783_at	Ifit1	15957	-3.04865	8.15408	9.75305	9.07431	10.7314	10.4369	10.6377
1449504_at	Kpna1	16646	-3.04923	8.29306	9.70069	8.10538	10.1383	10.8125	9.97367
1423664_at	Qdpr	110391	-3.05098	8.00107	9.26101	6.66696	9.3941	9.39329	9.96948
1450896_at	Arhgap5	11855	-3.05417	6.88303	8.52779	5.38096	8.46708	7.52377	9.63326
1437278_a_at	Uba2	50995	-3.05579	10.5887	10.3211	9.85407	12.0609	11.1689	12.3687
1439965_at	Slc43a2	215113	-3.0582	8.64259	9.5335	8.86481	10.6517	10.1267	11.1006
1419873_s_at	Csf1r	12978	-3.06391	11.7743	11.7847	11.3718	13.1797	12.3824	14.2147
1417683_at	Diablo	66593	-3.06416	9.23028	9.18194	7.15518	10.2123	9.97187	10.2297
1434503_s_at	Lamp2	16784	-3.06417	13.0783	12.3385	11.901	14.8375	12.5979	14.7289
1455738_at	Ccdc55	237859	-3.07109	6.65343	6.82733	8.01446	8.93226	8.57314	8.84609
1449401_at	C1qc	12262	-3.07611	13.453	14.0158	12.7085	15.0876	14.328	15.625
1426221_at	Vwa5a	67776	-3.08757	9.09939	9.7854	9.52067	11.347	10.6862	11.2516
1428083_at	Neat1	66961	-3.08822	8.59669	10.3532	8.93012	11.2633	11.0374	10.4597
1440559_at	Hmga2-ps1	15365	-3.10323	8.84616	5.54164	8.28516	9.05561	9.51761	9.00104
1448114_a_at	Trmt2a	15547	-3.10436	9.66427	10.4174	9.29332	11.4547	11.5083	11.3149
1455166_at	Arl5b	75869	-3.12706	8.85866	5.42317	8.85674	9.36154	9.17658	9.53487
1425937_a_at	Hexim1	192231	-3.13395	10.1683	11.1502	7.93111	11.3313	11.5841	11.2781
1437939_s_at	Ctsc	13032	-3.13669	8.24467	9.39818	7.92123	10.5708	9.18437	10.7567
1420928_at	St6gal1	20440	-3.14133	10.1474	10.4033	9.81972	11.5034	11.1672	12.6541
1415973_at	Marcks	17118	-3.14413	11.0921	12.0156	10.2833	12.6165	12.2119	13.5205
1434499_a_at	Ldhb	16832	-3.14689	8.09502	8.90998	8.87001	9.96792	9.22871	11.6402
1455972_x_at	Hadh	15107	-3.15119	9.81145	10.4507	9.22428	11.5266	11.0867	11.8408
1448957_at	Rbpj	19664	-3.15311	7.86804	10.8615	9.06362	10.9114	10.9595	10.8926
1451176_at	Mavs	228607	-3.15678	9.20217	9.40391	5.40261	9.83105	9.51782	9.63516
1423098_at	Capn7	12339	-3.15754	7.99119	8.15977	6.12988	9.03704	9.34891	8.8713
1426368_at	Rin2	74030	-3.15895	5.26715	9.51218	7.47317	9.57528	8.33581	9.31974
1415889_a_at	Hsp90b1	22027	-3.15934	11.7584	12.0614	11.1368	13.5746	12.5177	13.8432
1448452_at	Irf8	15900	-3.17538	8.22642	9.34911	8.59631	10.5246	9.76027	10.8878
1436048_at	Exoc8	102058	-3.1769	4.17123	8.68404	8.19943	8.75146	8.82972	8.47637
1437133_x_at	Akr1b3///Gm6644	11677///626009	-3.18216	10.8765	10.9152	9.69539	12.3733	11.3928	12.731
1418125_at	Ino80	68142	-3.18388	9.5147	9.6583	6.85669	10.4405	10.3343	10.2672
1430169_at	1700007K09Rik	69318	-3.18505	5.69191	7.73931	8.94742	9.39892	9.37477	8.61891
1452067_at	Naaa	67111	-3.18827	8.12101	9.63556	6.81092	10.1023	9.55039	9.93311
1438736_at	Thoc2	331401	-3.1897	9.62254	9.7684	6.34502	10.5489	10.396	9.81133
1421186_at	Ccr2	12772	-3.19098	7.84723	9.31506	7.69809	10.6689	9.14332	10.0701
1425951_a_at	Clec4n	56620	-3.19477	10.1054	10.0384	8.78227	11.3754	10.7895	11.7882
1422705_at	Pmepa1	65112	-3.20054	9.33319	11.1074	8.94476	11.746	10.7307	11.9436
1449934_at	Pura	19290	-3.20639	9.62298	10.9393	8.71476	11.4035	11.563	11.3534
1423220_at	Eif4e	13684	-3.22582	9.07171	10.0098	6.70015	10.3441	9.8947	10.6119
1450690_at	Ranbp2	19386	-3.22641	9.1044	9.63033	9.36246	11.1827	10.7613	11.2231
1417339_a_at	Dynll1	56455	-3.23235	11.6394	12.614	11.4502	13.8857	12.6168	14.2789
1417286_at	Ndufa5	68202	-3.24337	8.11772	8.76749	8.57395	10.112	9.76985	10.6698
1426774_at	Parp12	243771	-3.24869	9.1033	9.8049	8.96781	11.2424	10.3847	11.3485
1451420_at	Ccdc47	67163	-3.24891	8.83073	10.0036	4.81698	10.0941	8.93493	9.72213
1442542_at	Eya4	14051	-3.25974	5.26016	8.26789	8.28811	8.71702	8.86269	9.35072
1450106_a_at	Evl	14026	-3.26078	9.29441	10.0085	5.30503	9.91428	9.90842	9.9009
1455422_x_at	2014-09-04	18952	-3.27353	7.99814	7.86125	7.90489	9.37228	9.29995	10.2246
1416320_at	Sec22a	317717	-3.27599	9.12499	8.66004	6.16062	10.0875	9.65355	9.3404
1417876_at	Fcgr1	14129	-3.28415	9.91248	11.0145	9.28873	11.8678	11.2411	12.2534
1416874_a_at	Paf1	54624	-3.28429	9.26336	5.0761	8.26783	9.028	9.53749	9.18854
1423555_a_at	Ifi44	99899	-3.28545	9.0952	10.6694	9.46202	11.7822	10.9548	11.6379
1427076_at	Mpeg1	17476	-3.28643	12.048	13.0704	11.5023	13.934	13.4687	14.3675
1434865_a_at	Exoc7	53413	-3.28857	7.91034	8.53554	8.04451	9.94482	9.63886	10.0591
1455227_at	Nceh1	320024	-3.29743	8.38044	8.77737	6.62306	9.03476	9.90903	10.0011
1454086_a_at	Lmo2	16909	-3.313	8.89927	10.418	6.93596	10.0515	10.5235	10.8627
1418439_at	Mrpl42	67270	-3.31331	9.69155	9.17796	7.20765	10.5262	10.1661	10.5696
1453590_at	Arl5b	75869	-3.32899	7.29981	7.23547	5.53335	8.11313	9.08955	8.0712
1418191_at	Usp18	24110	-3.33267	7.33496	10.0859	8.63555	10.5267	10.2331	10.5066
1424074_at	Btf3l4	70533	-3.33674	6.29594	5.34522	8.26756	8.36013	8.37269	8.39123
1427682_a_at	Egr2	13654	-3.3368	7.98837	9.0752	9.1272	10.6673	9.6793	11.0595
1437874_s_at	Hexb	15212	-3.34087	13.5054	14.709	13.3322	15.3888	14.995	16.3835
1434920_a_at	Evl	14026	-3.34313	8.40873	9.94742	8.41307	10.6098	10.4237	10.9594
1448585_at	Gtf2h4	14885	-3.34505	6.93883	8.20461	8.23897	9.73086	9.57093	9.30669
1433694_at	Pde3b	18576	-3.3487	10.0742	10.6409	8.44751	11.8592	10.4016	12.1326
1439956_at	Ms4a6b	69774	-3.35071	8.31634	10.0985	7.41287	10.6945	9.17194	11.1947
1418392_a_at	Gbp3	55932	-3.36776	9.11018	9.80659	5.13353	9.43796	9.57228	10.2954
1456125_a_at	Dynll1	56455	-3.37594	11.8318	12.8342	11.5973	13.9841	13.2367	14.3083
1456574_at	Zfp800	627049	-3.37958	8.81643	8.67642	4.77668	9.13453	8.8998	9.50572
1424353_at	Lrpprc	72416	-3.38332	7.35816	9.13568	4.17989	8.7658	8.41875	8.7645
1423046_s_at	Ncbp2	68092	-3.38619	5.34264	8.86375	8.30894	9.5125	8.79526	9.48656
1450699_at	Selenbp1	20341	-3.38752	8.78873	9.29205	6.77949	10.0165	9.74055	10.3839
1420505_a_at	Stxbp1	20910	-3.40199	5.21597	8.06263	7.51969	8.58544	8.57178	8.94021
1433935_at	AU020206	100504230	-3.40547	10.024	11.3097	9.80325	12.1291	11.8289	12.4826
1422444_at	Itga6	16403	-3.40928	5.86665	8.12334	9.08573	9.07254	8.96602	10.3456
1433930_at	Hpse	15442	-3.41509	8.75044	6.63965	8.42957	9.66913	10.0473	9.41897
1415830_at	Orc5	26429	-3.4176	5.63457	9.23794	9.18873	9.33467	10.0312	10.0143
1417381_at	C1qa	12259	-3.41925	13.9681	14.7197	13.1994	15.7866	15.2038	16.2178
1424316_at	Slc25a19	67283	-3.42663	7.90007	4.48537	8.48539	8.15843	9.13473	8.90805
1454794_at	Spast	50850	-3.43408	9.10561	8.4378	6.59175	9.93346	9.24944	10.292
1431032_at	Agl	77559	-3.43648	6.44601	8.13072	6.34184	7.94762	9.1944	9.11934
1447264_at	Rab11fip1	75767	-3.44015	7.16027	5.22486	7.7016	7.76719	9.81663	7.85031
1451431_a_at	Dbndd2	52840	-3.44556	9.85747	9.90269	6.39718	10.3811	10.2285	10.9019
1417779_at	Ntpcr	66566	-3.45288	10.4048	11.8573	9.56565	12.4414	11.9864	12.7635
1448134_at	X99384	27355	-3.4548	7.93761	9.89488	9.05527	10.5004	10.3952	11.358
1415834_at	Dusp6	67603	-3.47249	11.0732	12.2466	10.4227	12.9919	12.4541	13.6843
1428097_at	2510009E07Rik	72190	-3.47648	9.2703	10.8946	9.30669	11.7443	10.5273	12.5928
1436448_a_at	Ptgs1	19224	-3.49117	9.33217	10.0335	9.70387	11.2176	10.8102	12.4529
1423909_at	Tmem176a	66058	-3.50296	10.5355	11.1845	9.66562	12.3402	11.7435	12.7277
1419598_at	Ms4a6d	68774	-3.51447	11.7173	12.698	10.2971	13.822	12.3325	13.9978
1455777_x_at	Hsd17b4	15488	-3.52786	9.57643	10.0815	9.00822	11.4969	10.6669	11.9587
1448958_at	Tor1aip2	240832	-3.52839	7.96885	6.12303	6.49757	8.78837	8.7367	8.52142
1429281_at	2610008E11Rik	72128	-3.53319	7.17633	7.65211	3.75961	8.17405	8.04105	7.83588
1433592_at	Calm1///Calm2///Calm3	12313///12314///12315	-3.53484	7.64778	8.75966	6.41153	9.3394	9.16123	9.78328
1441930_x_at	Vat1	26949	-3.53817	11.7886	12.3553	10.8789	13.7705	13.2169	13.5043
1450769_s_at	Stard5	170460	-3.5454	7.05448	5.59743	8.36798	8.4019	9.41445	8.68139
1435103_x_at	Farsb	23874	-3.55355	11.6852	13.8353	11.979	14.4375	14.9444	13.6054
1442082_at	C3ar1	12267	-3.55386	8.82309	10.6588	8.98559	11.3775	11.0465	11.5317
1417314_at	C2///Cfb	12263///14962	-3.55735	9.82582	9.90602	8.24002	11.4342	10.893	11.1371
1417466_at	Rgs5	19737	-3.56114	10.7052	11.3708	10.7747	12.4266	12.6198	13.3013
1435313_at	Cd200r4	239849	-3.56447	9.05653	9.47074	5.79837	9.50435	9.71851	10.6038
1438096_a_at	Dtymk	21915	-3.57366	9.17077	7.01147	8.67877	9.95203	9.6855	10.7357
1460180_at	Hexb	15212	-3.59175	12.3109	13.5013	12.093	14.4539	13.6221	15.3632
1460576_at	Exoc6	107371	-3.6132	7.88818	6.02698	9.18817	9.28889	9.37425	10
1422690_at	Sptlc1	268656	-3.61679	8.04531	10.0494	5.93734	10.0645	9.95725	9.5744
1438229_at	Pggt1b	225467	-3.62106	4.30134	7.74432	8.93031	8.5259	9.28216	8.73714
1434951_at	Armc8	74125	-3.6259	7.49651	10.1778	6.96487	9.75505	10.4739	9.98526
1438931_s_at	Sesn1	140742	-3.63223	8.88322	8.89548	9.22826	10.9447	10.1743	11.4705
1420699_at	Clec7a	56644	-3.63769	11.2616	11.664	11.4346	12.7611	12.6976	14.4906
1423211_at	Nop10	66181	-3.66012	9.44749	9.91912	8.69628	11.3237	10.5512	11.8036
1438651_a_at	Aplnr	23796	-3.66052	8.30183	9.14941	4.36273	10.5292	8.72502	8.17591
1421551_s_at	Ifi202b	26388	-3.6736	10.136	11.6379	9.41221	12.8823	11.5396	12.3958
1426674_at	Eif3b	27979	-3.6886	8.50407	9.77918	6.96438	10.5364	9.52408	10.8363
1445897_s_at	Ifi35	70110	-3.69246	9.82202	10.9489	9.88833	12.3277	11.5593	12.4259
1450674_at	Cdk5	12568	-3.70118	9.11665	9.03516	7.43035	10.1715	10.4123	10.6623
1449860_at	Higd1b	75689	-3.71275	4.02687	8.09562	9.28752	8.60815	9.63377	8.84555
1436436_at	Cnih4	98417	-3.74068	7.53962	8.42771	5.10264	8.99518	9.04627	8.73843
1439185_x_at	Mavs	228607	-3.7443	7.8865	7.91076	6.35869	9.54342	8.83812	9.4885
1428506_at	Atic	108147	-3.74917	7.79621	9.0097	7.55992	10.1568	9.71451	10.2142
1442059_at	Fxr1	14359	-3.75396	8.48642	6.96885	3.8282	8.57846	8.07176	8.3585
1429475_at	Ubash3b	72828	-3.77057	8.13479	9.89483	6.61834	10.6359	9.69671	10.0597
1428783_at	Prkar2a	19087	-3.78278	9.26229	8.66726	4.94961	9.40938	9.71054	9.51758
1460400_at	Spast	50850	-3.78634	8.76118	8.3119	4.85054	9.23826	9.78767	8.6601
1421731_a_at	Fen1	14156	-3.82114	7.69225	7.74189	6.22905	8.86899	9.08347	9.51274
1422542_at	Gpr34	23890	-3.84915	6.82573	8.81775	7.9744	9.48157	9.06312	10.9068
1424390_at	Nupl1	71844	-3.88062	8.68858	8.33305	5.47261	9.2476	9.46248	9.65302
1443794_x_at	Noc4l	100608	-3.90282	8.36935	6.11011	7.75456	9.34103	9.48168	9.30486
1422792_at	Pafah1b2	18475	-3.90397	9.27131	8.9329	5.4514	9.76743	9.74972	10.0333
1448061_at	Msr1	20288	-3.92603	10.6952	12.0169	10.3526	12.8553	12.0554	14.0733
1426716_at	Tdrd7	100121	-3.94193	8.98419	10.0746	4.75351	10.0302	10.0429	9.67595
1454678_s_at	Eogt	101351	-3.95097	6.50732	8.27606	5.83062	9.09863	8.86641	8.59557
1424265_at	Npl	74091	-3.95332	9.56653	10.1664	8.49856	11.5644	11.2784	11.338
1426783_at	Kat2a	14534	-3.95917	7.33522	8.54769	7.2133	9.47892	9.54131	10.0316
1457666_s_at	Ifi202b///LOC100044068	100044068///26388	-3.96684	10.5762	12.5799	9.55765	13.1916	12.0692	13.4169
1415916_a_at	Mthfd1	108156	-3.96766	10.1134	10.67	7.90147	11.6508	11.8995	11.0994
1448891_at	Fcrls	80891	-3.97976	10.5258	11.6743	10.2731	12.8289	12.148	13.4744
1424727_at	Ccr5	12774	-4.00808	9.21065	10.9932	9.6126	11.9332	11.4479	12.444
1425481_at	Cnot6l	231464	-4.014	7.90198	6.26556	8.2193	9.28	9.66957	9.45239
1455007_s_at	Gpt2	108682	-4.05749	8.15041	7.81765	4.00594	8.48145	8.39371	9.1606
1437341_x_at	Cnp	12799	-4.06181	7.699	9.78518	8.66168	10.7472	10.497	10.968
1424347_at	Ppp6c	67857	-4.06308	9.05432	9.18289	4.75493	10.1807	8.545	10.3342
1422706_at	Pmepa1	65112	-4.0779	10.5336	11.8727	9.97693	12.9406	12.1912	13.3349
1460116_s_at	Spred1	114715	-4.08353	8.01653	7.77567	6.23212	8.8283	9.14632	10.1392
1423045_at	Ncbp2	68092	-4.09063	4.94676	5.59516	8.58827	8.63462	8.31843	8.27411
1451405_at	Pcca	110821	-4.12969	6.0811	9.21018	6.22903	8.95283	8.95705	9.74852
1450034_at	Stat1	20846	-4.158	7.18949	9.67376	7.71925	10.0448	10.1045	10.6008
1460329_at	B4galt6	56386	-4.16472	8.41631	8.27786	6.21157	9.40709	9.91408	9.75924
1415945_at	Mcm5	17218	-4.22617	5.17851	8.4329	8.51642	9.96319	9.12863	9.27407
1418172_at	Hebp1	15199	-4.23052	9.23378	11.2443	9.80023	11.8818	12.1254	12.5136
1435262_at	Pign	27392	-4.24742	9.38435	8.86559	5.79169	9.7519	9.81464	10.7348
1448199_at	Ankrd10	102334	-4.26711	7.86483	7.61638	5.42626	9.47755	8.65953	9.05018
1455084_x_at	Shmt2	108037	-4.27983	5.25287	8.975	8.34907	9.75269	9.57288	9.54404
1434745_at	Ccnd2	12444	-4.28323	9.17415	10.9721	8.39648	11.6863	11.0871	12.0654
1419456_at	Dcxr	67880	-4.30948	10.2706	9.64335	6.51557	10.464	10.8116	11.4765
1433770_at	Dpysl2	12934	-4.32436	11.6415	12.734	10.4581	13.7495	13.0852	14.3364
1438610_a_at	Cryz	12972	-4.33714	9.16242	8.49386	5.07402	9.59108	9.21101	10.2784
1435626_a_at	Herpud1	64209	-4.34998	8.08921	9.27478	6.26548	10.3067	9.50047	10.1853
1452087_at	Epsti1	108670	-4.35128	7.35245	8.70789	6.97674	9.95515	9.74435	9.70189
1417533_a_at	Itgb5	16419	-4.35402	10.9831	11.744	9.93691	12.908	12.1746	13.9484
1420671_x_at	Ms4a4c	64380	-4.36102	9.38602	10.4471	8.34616	11.6278	11.0608	11.8647
1449705_x_at	Mcm3	17215	-4.40012	8.22903	9.01748	5.459	9.92039	9.39089	9.80687
1419660_at	1600012F09Rik	67008	-4.40548	7.63528	8.11409	4.4061	9.22405	8.41636	8.93296
1423127_at	Impa1	55980	-4.42757	8.93906	9.77209	5.47607	10.1638	10.1084	10.3545
1422440_at	Cdk4///LOC640611	12567///640611	-4.44383	7.46526	8.48461	8.00643	10.3498	9.76655	10.2954
1422903_at	Ly86	17084	-4.46367	11.2794	12.0279	10.9733	13.8638	12.9492	13.9424
1417420_at	Ccnd1	12443	-4.51523	8.3118	9.64358	7.33491	10.3612	10.47	10.9835
1417534_at	Itgb5	16419	-4.54201	10.1402	10.2654	7.9551	11.84	10.514	12.5568
1438264_a_at	Tpp2	22019	-4.54628	8.84577	4.31988	4.92558	9.01102	7.58852	8.04574
1454843_at	Prps2	110639	-4.56578	9.12112	9.38667	4.52342	10.1311	9.30371	10.169
1434004_at	Dhps	330817	-4.57113	6.1689	8.22163	4.92108	8.73595	7.97212	9.1812
1434549_at	Rab11a	53869	-4.63506	8.79251	9.59695	6.22137	10.8671	9.29312	11.0884
1419128_at	Itgax	16411	-4.68215	8.56533	10.545	8.42382	12.0006	11.2107	11.0044
1433933_s_at	Slco2b1	101488	-4.69079	5.65731	9.04634	9.07475	9.88285	9.43037	11.1547
1423569_at	Gatm	67092	-4.70221	10.6985	12.1423	10.4887	13.387	12.9898	13.6527
1417665_a_at	Cpsf1	94230	-4.71987	8.93385	9.51563	5.60609	9.92217	10.5453	10.3043
1416111_at	Cd83	12522	-4.73939	9.43719	11.0557	9.79103	12.3595	11.7628	12.8957
1452430_s_at	Srsf1	110809	-4.8134	8.96985	11.0423	9.39902	12.6009	12.1911	11.4203
1437327_x_at	Enoph1	67870	-4.85474	8.90811	8.70546	6.26417	10.2367	9.52078	10.9585
1450020_at	Cx3cr1	13051	-4.85635	8.71818	11.392	9.45687	11.6707	12.2479	12.488
1441887_x_at	Gm6377	622976	-4.89801	7.62891	8.83217	7.16674	10.5804	9.1747	10.7493
1448021_at	Fam46c	74645	-4.91444	9.4566	9.49296	5.96359	10.5914	10.1635	11.0494
1436420_a_at	Ipo4	75751	-4.91864	7.91953	8.50403	4.5694	9.80404	8.67296	9.41074
1448437_a_at	Gtpbp2	56055	-4.92751	12.1276	12.8154	11.9003	14.4394	15.3145	13.9918
1429954_at	Clec4a3	73149	-4.94554	5.12897	9.28374	8.17921	10.3246	8.75693	10.4288
1452791_at	Coq2	71883	-4.97211	8.50668	4.86131	9.29004	10.2955	9.23425	10.0698
1422782_s_at	Tlr3	142980	-5.02319	4.98677	7.71485	8.69348	10.019	8.81956	9.54231
1416430_at	Cat	12359	-5.02649	8.8913	8.45749	6.05912	9.8964	10.2293	10.2708
1420626_at	Gtf3c6	67371	-5.05676	3.81212	8.74451	8.68226	9.47499	9.41455	9.36399
1428251_at	Smchd1	74355	-5.13801	8.97205	9.02183	5.86346	10.2827	9.81821	10.8401
1419262_at	Acad8	66948	-5.17866	4.94019	8.97427	6.45915	8.98604	9.21987	9.28542
1450291_s_at	Ms4a4c	64380	-5.26456	8.4692	10.4415	8.35956	11.7031	10.8661	11.89
1434285_at	Frmd4a	209630	-5.36168	8.51507	10.073	5.80096	10.5812	10.1392	10.9367
1439350_s_at	Pigu	228812	-5.39267	8.00274	5.44	8.02802	9.40437	9.78273	9.57666
1448853_at	Synj2bp	24071	-5.51699	9.46151	8.72146	4.67217	10.0841	9.84274	10.3199
1430805_s_at	Rmi1	74386	-5.5343	7.96948	7.50704	6.58517	10.1531	9.22108	10.0927
1427072_at	Stard8	236920	-5.59688	7.62109	9.49585	6.03172	10.3541	9.85438	10.3941
1418204_s_at	Aif1	11629	-5.63318	10.1716	11.9668	10.5653	13.424	12.9153	13.8463
1441516_a_at	C130050O18Rik	319772	-5.64996	6.20605	8.79277	8.09093	10.2521	9.67201	10.6603
1425917_at	H28	15061	-5.68945	8.4967	10.8471	8.15171	11.8731	11.2461	11.9012
1434682_at	Zfp770	228491	-5.69679	7.90253	5.22166	5.26665	9.21738	7.52392	9.18
1437234_x_at	Prmt2	15468	-5.70843	4.31669	8.96104	7.69278	9.36081	9.44568	9.70329
1421792_s_at	Trem2	83433	-5.80121	7.02232	10.6702	8.87973	11.3574	10.8114	12.0126
1429065_at	Ikbip///LOC100862563	100862563///67454	-5.80336	5.43853	8.00667	6.06376	9.45238	8.9385	8.72875
1419282_at	Ccl12///LOC100862578	100862578///20293	-5.82377	9.72189	10.9579	7.83492	11.8	11.5127	12.8278
1417647_at	Snx5	69178	-6.04336	9.53204	10.6102	8.57379	12.383	11.3355	12.7836
1459823_at	Ehd2	259300	-6.25609	5.05956	8.65972	4.41297	8.7707	8.4925	8.80483
1459197_at	Cntn1	12805	-6.3841	5.57982	5.68755	4.9971	7.59954	8.80192	7.88646
1419397_at	Pola1	18968	-6.38618	8.33843	6.61782	3.62024	8.89358	9.11589	8.59189
1421525_a_at	Naip5	17951	-6.39761	3.78729	7.91346	6.88409	8.80448	8.65641	9.15655
1438169_a_at	Frmd4b	232288	-6.40713	9.54019	9.89225	8.0557	12.3331	10.5419	12.6521
1437325_x_at	Aldh18a1	56454	-6.54571	8.84042	8.5581	3.66013	10.1944	9.05173	9.94416
1425133_s_at	Rab3il1	74760	-6.56573	8.24526	8.43607	8.03182	11.0761	10.4279	11.354
1452830_s_at	Cad	69719	-6.69099	6.31262	8.62575	5.11286	9.29102	9.60197	9.38488
1417558_at	Fyn	14360	-6.91873	4.46718	9.29762	5.75186	9.42769	9.26805	9.19243
1425477_x_at	H2-Ab1	14961	-7.03882	9.35288	10.754	5.59521	11.58	11.2333	11.3348
1438858_x_at	H2-Aa	14960	-7.13849	10.4657	11.1437	8.4842	13.1131	11.4628	14.0245
1440822_x_at	Reps1	19707	-7.20694	5.45438	8.61266	6.77947	9.84356	9.24332	10.3078
1418293_at	Ifit2	15958	-7.23863	6.29981	10.2764	7.3217	10.8203	10.4102	11.2345
1448385_at	Slc15a4	100561	-7.26506	5.76581	9.21878	5.4732	9.74763	9.73214	9.56094
1425214_at	P2ry6	233571	-7.51462	8.89366	10.9516	6.93742	11.633	11.5741	12.3048
1424852_at	Mef2c	17260	-7.6667	5.88574	9.07759	7.53045	10.546	9.74646	11.0172
1452203_at	Obfc2a	109019	-7.8806	4.91701	7.93701	8.06713	10.2291	9.77575	9.85124
1423789_at	BC005624	227707	-8.36741	5.57486	8.29602	5.72716	9.32214	9.37436	10.0959
1435375_at	Fam105a	223433	-8.58935	6.51828	10.3917	6.86863	10.8113	10.5236	11.7513
1421596_s_at	H28	15061	-10.0205	7.01977	9.28901	5.48549	10.8938	10.5482	10.3269
1429246_a_at	Anxa6	11749	-10.2744	5.33554	5.13273	6.44814	9.34437	9.01644	8.63855
1448944_at	Nrp1	18186	-11.2304	8.31335	5.94945	5.435	10.1025	9.37397	10.6893
1449282_at	Cysltr1	58861	-11.2344	5.84094	7.99861	4.89966	9.92419	9.26404	10.0205
1444546_at	Tifab	212937	-12.3732	4.10485	9.61473	5.23388	10.0257	9.3177	10.4975
1422062_at	Msr1	20288	-23.0401	6.18687	9.12533	5.55451	11.3955	10.6295	12.4199
1449072_a_at	N6amt2	68043	-26.1378	4.40685	4.39682	4.50043	9.0898	8.66834	9.67016
