# Supplementary material for: Long Noncoding RNA JHDM1D-AS1 Promotes Tumor Growth by Regulating Angiogenesis in Response to Nutrient Starvation
Source: Mol Cell Biol. 2017 Aug 28;37(18):e00125-17. doi: 10.1128/MCB.00125-17 (PMC5574049; doi:10.1128/MCB.00125-17)
Supplement: Supplemental material [file MCB.00125-17_zmb999101588s3.xlsx]

## Sheet: Table S1 
Supplementary Table S3. List of 236 Probes Used in Survival Analysis Using the JHDM1D-AS1 Signature
Probe Set ID	Gene Symbol	Entrez Gene	Control no.1 (normalized)	Control no.2 (normalized)	Control no.3 (normalized)	JHDM1D-AS1 no.1 (normalized)	JHDM1D-AS1 no.2 (normalized)	JHDM1D-AS1 no.3 (normalized)	mean (Control)	mean (JHDM1D-AS1)	Fold Change (JHDM1D-AS1 OE /control)
1566848_x_at	---	---	1	3.2	2	88.1	43.3	194	2.1	108.5	52.5
220252_x_at	CXorf21	80231	1.1	5	1.9	131.7	73.2	207.8	2.7	137.6	51.6
1561346_at	LOC101927166	101927166	6.5	69.9	43.5	1361.2	843.7	3508.3	40	1904.4	47.6
224549_x_at	---	---	50.4	97.5	36.2	2553.7	821.3	4489.8	61.4	2621.6	42.7
231655_x_at	SERPINB6	5269	6	69.3	30.3	1214.4	651.3	2015.3	35.2	1293.7	36.8
217137_x_at	---	---	8.8	1.9	7.2	214	82.5	356.1	6	217.5	36.5
1565483_at	EGFR	1956	4.8	1.7	1.1	96.7	22.6	126.9	2.5	82.1	32.4
206169_x_at	ZC3H7B	23264	62.7	142.4	73.3	2170.3	848.6	4264.5	92.8	2427.8	26.2
207426_s_at	TNFSF4	7292	8.4	6.1	1.5	144.4	120.4	134	5.3	132.9	24.9
1566887_x_at	---	---	117	375	138.6	3656	2538.7	9047.3	210.2	5080.7	24.2
238410_x_at	---	---	4.9	2.1	3.7	87.3	45.3	116.8	3.6	83.1	23.3
214715_x_at	ZNF160	90338	216.7	404.3	265.8	6288.3	2221.3	10542.2	295.6	6350.6	21.5
206291_at	NTS	4922	9.7	15.5	1.2	244.2	248.9	46.9	8.8	180	20.5
237475_x_at	CCDC152	100129792	161.4	455.4	212.2	4616.3	1932.7	8392.3	276.3	4980.4	18
213382_at	MST1L	11223	1.9	13.4	4.6	130.3	103.6	111.7	6.6	115.2	17.4
1559436_x_at	---	---	47.5	119.3	76.9	1224.2	554.4	2387.9	81.2	1388.8	17.1
215599_at	GUSBP3 /// GUSBP9	653188 /// 100049076	16.3	58.9	28.1	722.7	411.9	623.8	34.4	586.1	17
217679_x_at	---	---	235.8	614.1	254.6	5812.4	2632.1	9548.1	368.2	5997.5	16.3
1559807_at	BC045789	---	3.8	11.4	0.3	109.1	58.4	84.1	5.2	83.9	16.2
217446_x_at	---	---	21.8	40.6	14.8	360.7	192.1	671.8	25.7	408.2	15.9
206792_x_at	LOC729966 /// PDE4C	5143 /// 729966	207	446.4	244.6	4633.6	2254.2	7229.2	299.3	4705.7	15.7
214594_x_at	ATP8B1	5205	57.6	111.6	59.9	978.6	568.6	2001.1	76.4	1182.8	15.5
232169_x_at	MIR4691 /// MIR7113 /// NDUFS8	4728 /// 100616403 /// 102465669	71.6	111.9	69.9	1104.8	547.9	2273.1	84.5	1308.6	15.5
1563529_at	HYDIN /// HYDIN2 /// LOC101930373	54768 /// 100288805 /// 101930373	9.4	6.1	1.8	102.8	50.9	115.2	5.8	89.6	15.5
208246_x_at	RP11-403P17.4	---	255.1	729.7	450.6	6395.3	3873.4	11665.2	478.5	7311.3	15.3
234562_x_at	---	---	18.2	29	19.4	408.4	167.5	437.8	22.2	337.9	15.2
234762_x_at	NLN	57486	190.4	498.8	206.3	4292.4	2166.4	7170.3	298.5	4543	15.2
220796_x_at	SLC35E1	79939	199.7	575.8	246.6	3999.9	2247.9	9140.3	340.7	5129.4	15.1
241268_x_at	---	---	7.2	29.1	24.6	307.2	138.2	461.9	20.3	302.4	14.9
233330_s_at	---	---	5.7	13.4	4.6	131	91.5	125.2	7.9	115.9	14.7
243763_x_at	---	---	3.3	6.7	7	123.4	78.5	48.8	5.7	83.6	14.7
239748_x_at	OCIAD1	54940	218.4	425.7	231.8	3155.5	1860	7793.7	292	4269.7	14.6
215907_at	---	---	19.8	8.6	19	322.3	126.4	232.5	15.8	227.1	14.4
243147_x_at	---	---	47.8	141.3	65	1035.8	728.7	1898	84.7	1220.8	14.4
1567913_at	---	---	6.4	26.1	4.7	187.9	140.9	207.3	12.4	178.7	14.4
214391_x_at	PTGER1	5731	4.9	9.3	3.7	119	45.9	88.1	6	84.3	14.1
1565765_x_at	MEDAG	84935	11.8	7.6	7.5	117	108.2	150.3	9	125.2	14
215404_x_at	FGFR1	2260	39	93.8	45.8	657.7	385.6	1391.3	59.5	811.5	13.6
216187_x_at	---	---	330.7	617.1	469.6	5473.5	3203.4	10627.2	472.5	6434.7	13.6
220071_x_at	HAUS2	55142	158.1	307.9	269.1	2639.4	1109.5	6242.5	245	3330.5	13.6
215587_x_at	---	---	32.8	35.2	22.7	492.2	223.7	510.6	30.2	408.8	13.5
216858_x_at	---	---	95.1	201.8	99.9	1555.6	1017.2	2755.5	132.3	1776.1	13.4
216859_x_at	---	---	26.3	45.6	23.4	351.5	182.8	712.4	31.8	415.6	13.1
217643_x_at	---	---	6.7	5.5	7.8	83.4	52.5	125.7	6.7	87.2	13.1
1555014_x_at	---	---	4.1	9.5	14.1	126.5	46.3	188.8	9.2	120.5	13.1
206551_x_at	KLHL24	54800	101.1	196.1	110	1481.5	524.6	3286.3	135.7	1764.1	13
221155_x_at	---	---	14.4	27.1	16.2	260.1	149	339.6	19.2	249.6	13
214707_x_at	ALMS1	7840	67.7	171.6	70.7	931.9	583.2	2403.3	103.3	1306.1	12.6
226062_x_at	FAM63A	55793	138	314	158.6	2110.3	853.5	4744.3	203.5	2569.4	12.6
224667_x_at	ANAPC16	119504	180.9	318.6	201.3	3082.9	1356.2	4335.3	233.6	2924.8	12.5
210679_x_at	---	---	112	214.6	136.1	1725.1	942.5	3063.5	154.2	1910.4	12.4
215439_x_at	---	---	16.2	14.9	2.2	124	43.9	240.8	11.1	136.2	12.3
241223_x_at	---	---	49.6	108.6	54.5	841.8	437.1	1331.9	70.9	870.3	12.3
231597_x_at	---	---	27.3	96.2	17.1	740.9	441.5	531.8	46.9	571.4	12.2
242578_x_at	SLC22A3	6581	34.4	85.3	36.8	910.1	251.4	740.9	52.2	634.1	12.2
232215_x_at	PRR11	55771	415.7	946	397.3	5516.5	3156.3	12664.6	586.3	7112.5	12.1
1558048_x_at	---	---	53.4	94.9	111.4	922.5	324.7	1871.7	86.6	1039.6	12
223697_x_at	C9orf64	84267	208	399.1	276.5	4104.7	1142.8	5089.2	294.5	3445.6	11.7
234723_x_at	---	---	81.8	144	89.6	1476.2	636.3	1566.8	105.1	1226.4	11.7
234565_x_at	---	---	6.3	14.7	5.2	90.3	23.3	189.9	8.7	101.2	11.6
234753_x_at	---	---	10.5	31.9	10.2	185.2	83.9	338.6	17.5	202.6	11.6
234981_x_at	CMBL	134147	413.5	679.1	378.8	4855.6	2127.2	10066.3	490.5	5683	11.6
1553878_at	GOT1L1	137362	1	13.3	10.5	64.9	53.9	164.2	8.3	94.3	11.4
207730_x_at	---	---	118.4	221.8	139.9	1932.6	795.9	2642.3	160	1790.3	11.2
240864_at	---	---	7.5	14.6	2.8	74.4	43.6	161	8.3	93	11.2
215978_x_at	ZNF721	170960	583.1	828.3	660.6	7986.6	3277.5	11775.7	690.7	7679.9	11.1
207953_at	---	---	15.3	6.9	14.6	90.5	64	251.7	12.3	135.4	11
1558792_x_at	AP2A1	160	16.5	9.2	11.9	135	73.9	201.1	12.5	136.7	10.9
215628_x_at	---	---	82.1	120	80.9	1162.3	449.7	1441.3	94.3	1017.8	10.8
233056_x_at	DLGAP4	22839	50.8	148.8	91.2	970.4	493.7	1606.1	96.9	1023.4	10.6
215208_x_at	RPL35A	6165	15.8	22.6	11.8	219.8	61.9	246.6	16.7	176.1	10.5
232579_at	JHDM1D-AS1	100134229	74.5	74.8	71.3	609.5	1103.6	599.2	73.5	770.8	10.5
215604_x_at	---	---	39.5	145	74.5	830.7	622.3	1175.2	86.3	876.1	10.1
1566480_x_at	C17orf104	284071	18.1	32.1	10	225.8	62.8	320	20.1	202.9	10.1
232266_x_at	CDK13	8621	362.8	794.5	470.9	5430.8	2595.1	8325.3	542.7	5450.4	10
233193_x_at	INTS4	92105	19.3	15.4	16.7	194.5	94.2	224.3	17.1	171	10
225762_x_at	RNA45S5	100861532	91.9	230.9	67.6	1976.7	423.6	1465.8	130.1	1288.7	9.9
242507_at	UBXN7-AS1	100874034	9.1	9.5	6.2	78.4	47.1	117.9	8.3	81.1	9.8
222796_at	ATP5J2-PTCD1 /// PTCD1	26024 /// 100526740	5.7	13.1	15.7	123	33.8	177	11.5	111.3	9.7
236715_x_at	UACA	55075	98.5	149.2	95.3	974.2	437	1916.4	114.3	1109.2	9.7
243442_x_at	---	---	45.2	87.5	48.6	587.9	314.3	856.6	60.4	586.3	9.7
1553185_at	RASEF	158158	533.6	851.8	335.9	5787.8	2223.9	8654.4	573.8	5555.4	9.7
1561754_at	---	---	6.4	32.8	10.2	251.4	108.6	116.8	16.5	158.9	9.7
219290_x_at	DAPP1	27071	37.6	36.2	26.3	353.1	147.9	459.2	33.4	320.1	9.6
236801_at	---	---	4.6	16.5	7.7	88.5	46.8	141.2	9.6	92.2	9.6
215179_x_at	PGF	5228	222.6	521.4	310.9	3426.3	2002.9	4529.6	351.6	3319.6	9.4
216524_x_at	---	---	101.9	178.2	92.7	1196.3	611.4	1689.3	124.3	1165.7	9.4
217715_x_at	---	---	26.7	49.3	28.1	199.8	133	643	34.7	325.3	9.4
208137_x_at	ZNF611	81856	69.3	112.7	90.7	821.2	421	1256.7	90.9	833	9.2
215600_x_at	FBXW12	285231	171.5	233.4	186.3	1573.6	1092.6	2762.5	197.1	1809.6	9.2
216206_x_at	MAP2K7	5609	5.3	13.7	10.3	105.3	32.9	131.6	9.8	89.9	9.2
1559400_s_at	PAPPA	5069	1.9	23.1	9.3	91.7	44.6	180.3	11.4	105.5	9.2
233017_x_at	---	---	13	21.4	9.2	122.6	85.7	189.5	14.5	132.6	9.1
220352_x_at	FLJ42627	645644	41.9	61.9	46.9	393.7	195.7	772	50.2	453.8	9
220720_x_at	MZT2B	80097	95.3	82.5	92.5	767.9	417.9	1239	90.1	808.3	9
233912_x_at	---	---	14.9	20.2	14.9	118.8	58.2	273.3	16.7	150.1	9
1553909_x_at	FAM178A	55719	2.7	18.9	11.5	116.1	58.3	117.7	11	97.4	8.8
233037_at	---	---	4.8	16.8	10.9	101.7	45	136.8	10.8	94.5	8.7
233041_x_at	---	---	93.6	172.3	138.7	1230.7	539.2	1746.5	134.9	1172.1	8.7
1568986_x_at	PIGT	51604	38.4	42.1	52.6	378.2	216.2	557.5	44.4	384	8.7
1558982_at	ANKRD20A12P	100874392	9.2	11	10.8	105.4	73.1	87.4	10.3	88.6	8.6
215387_x_at	---	---	8.3	14.9	8.2	83.5	39.6	145.2	10.5	89.4	8.5
217662_x_at	---	---	9.1	12.9	14.6	105.1	43.7	162	12.2	103.6	8.5
223662_x_at	DDX59	83479	97.1	158.1	98.9	1005.7	498.7	1453.2	118	985.9	8.4
233319_x_at	---	---	26.5	51.5	44.4	291	152.1	582.8	40.8	342	8.4
1558831_x_at	---	---	16.9	25.4	13.2	108.3	91.3	267.2	18.5	155.6	8.4
1553186_x_at	RASEF	158158	373.8	488.9	215.6	2697.3	1087.5	5146.2	359.4	2977	8.3
233702_x_at	---	---	143.3	207.7	145.9	1559.9	698.7	1812.8	165.6	1357.1	8.2
205370_x_at	DBT	1629	294.8	652.9	400.6	3240.2	1694.9	5799.4	449.4	3578.2	8
220905_at	---	---	15.1	32.8	10.7	192.4	75.7	200.9	19.5	156.3	8
232516_x_at	DAP3	7818	21.5	34.9	9.2	140.4	81.8	305.4	21.9	175.9	8
215373_x_at	---	---	63	120.1	93.1	668.1	393.4	1128.3	92.1	729.9	7.9
208120_x_at	FKSG49	400949	75	110.5	65.3	762.7	296.3	907.8	83.6	655.6	7.8
211445_x_at	NACAP1	83955	362.3	501	478.6	2539.6	1843.7	6119.4	447.3	3500.9	7.8
215588_x_at	RIOK3	8780	124.6	183.5	132.6	1121.3	577.4	1749.3	146.9	1149.3	7.8
215609_at	---	---	14.4	20.1	27.8	143.1	66.8	275.1	20.8	161.7	7.8
225767_at	RNA45S5	100861532	127.8	326.7	71.1	2059.7	347.3	1697.9	175.2	1368.3	7.8
242369_x_at	---	---	25.8	63.7	29.4	318.9	196.7	409.5	39.6	308.4	7.8
210800_at	TIMM8A	1678	8.8	17.3	9.2	108.5	67.1	95	11.8	90.2	7.7
215067_x_at	PRDX2	7001	35.2	69.7	34.5	468.3	218.9	380.4	46.5	355.9	7.7
233412_x_at	---	---	11	19	7.3	105.9	50.4	131	12.4	95.8	7.7
243760_at	MIPEPP3	650794	9.8	9.5	15	100.9	59.1	103.7	11.4	87.9	7.7
1562755_at	---	---	9.3	16	8.8	127.7	62	72.4	11.4	87.4	7.7
1569291_at	CROCCP2	84809	10.6	35.2	3.3	159.8	79.4	138.3	16.4	125.8	7.7
214902_x_at	LPP	4026	72.9	126.4	115.5	759.7	401.8	1241.4	104.9	801	7.6
233775_x_at	LOC100289333	100289333	56.7	95.8	61.8	563.4	337.2	734.6	71.4	545.1	7.6
233164_x_at	RHBDD1	84236	8.9	13.7	14.4	96.8	54.6	125.2	12.3	92.2	7.5
241686_x_at	---	---	28.4	59.6	42.5	313.4	129	518.6	43.5	320.3	7.4
243489_at	---	---	23.5	57.1	14.5	209.8	118.2	376.8	31.7	234.9	7.4
1561691_at	LINC00326	285735	7.5	21	6.8	27.6	15.8	219.5	11.8	87.6	7.4
1569409_x_at	---	---	27.3	48.8	31.6	216.9	120.9	457.7	35.9	265.2	7.4
231212_x_at	---	---	73.4	161.2	75.8	774.2	407.5	1086.5	103.5	756.1	7.3
233427_x_at	---	---	38	83.2	63.1	491.5	239.3	594.2	61.4	441.7	7.2
242195_x_at	NUMBL	9253	345.5	433.7	242.7	2633.5	1529.6	3171.4	340.6	2444.8	7.2
217713_x_at	---	---	49.8	93.7	59.1	516.2	274.8	643.2	67.5	478.1	7.1
224254_x_at	---	---	93.2	130	92.4	859	518.8	848.6	105.2	742.1	7.1
242364_x_at	TNRC6C-AS1	100131096	28	43.6	52	398.6	155.2	329.8	41.2	294.5	7.1
217757_at	A2M	2	42.6	8.7	7.6	168.3	18.6	227.5	19.6	138.1	7
234788_x_at	---	---	80.6	104.1	80.1	656	360.9	842.2	88.3	619.7	7
242377_x_at	THUMPD3	25917	38.2	60.8	40.2	331	148.2	499	46.4	326.1	7
217579_x_at	---	---	34.6	58.6	38.3	318.8	160.2	430.8	43.8	303.3	6.9
220113_x_at	POLR1B	84172	56.3	103.3	73.7	473.2	299.6	838.6	77.8	537.1	6.9
217683_at	HBE1	3046	387.8	3714.3	240.5	15171.5	5208.7	9087.9	1447.5	9822.7	6.8
224288_x_at	FKSG49	400949	19.8	31.3	21.4	186	101.6	208.8	24.2	165.5	6.8
211454_x_at	FKSG49	400949	72.3	101	70.8	624.1	339.5	680.9	81.4	548.2	6.7
220232_at	SCD5	79966	41.5	45.1	31.3	220.5	130.2	423.3	39.3	258	6.6
1562036_at	RP11-109G23.3	---	9.3	20	8.4	74.4	44.9	129.5	12.6	82.9	6.6
211781_x_at	---	---	20.4	9.5	19.6	85.1	53.2	177.7	16.5	105.3	6.4
216745_x_at	---	---	20.7	41.5	30.8	252.7	120.8	218.2	31	197.2	6.4
237868_x_at	---	---	63.6	65	40.1	401.8	202.7	473.9	56.2	359.5	6.4
242608_x_at	FAM161B	145483	117.4	173.1	119.1	827.8	535.9	1239.6	136.5	867.8	6.4
207598_x_at	XRCC2	7516	25.2	28.2	35.8	179	121	262.6	29.7	187.5	6.3
241303_x_at	---	---	71.3	96.8	84.3	397.2	274	888.1	84.1	519.8	6.2
242398_x_at	---	---	47.8	33.8	20.1	244.4	106	275.4	33.9	208.6	6.2
215063_x_at	LRRC40	55631	25.7	39.3	39.5	141.4	141	350.3	34.8	210.9	6.1
1555374_at	TTL	150465	24.5	26.6	15.2	84	71.7	243.6	22.1	133.1	6
214989_x_at	---	---	56.9	72.8	33.4	429.9	159	368	54.4	319	5.9
215553_x_at	---	---	48	42.7	62.4	278.9	154.2	471.9	51	301.7	5.9
222207_x_at	---	---	139.2	206.5	244.1	1300	599.2	1554.3	196.6	1151.2	5.9
224284_x_at	FKSG49	400949	42.8	57.1	41.8	368.2	125.2	341.1	47.2	278.2	5.9
244197_x_at	---	---	136.6	192.3	129	897.7	546.1	1277.6	152.6	907.1	5.9
1554516_at	LINC00537	203274	21.4	16.3	26	161.7	69.7	141.5	21.2	124.3	5.9
207365_x_at	USP34	9736	103.2	192.3	128.6	737.4	643.2	1072.8	141.4	817.8	5.8
215445_x_at	---	---	15.4	17.8	13.5	80.5	56.7	135.3	15.6	90.8	5.8
231825_x_at	ATF7IP	55729	184.2	247.7	220.4	1414.6	746	1597.5	217.4	1252.7	5.8
231992_x_at	---	---	49.4	106.8	32.4	308.1	186.9	595.3	62.9	363.4	5.8
242712_x_at	RANBP2 /// RGPD1 /// RGPD2 /// RGPD3 /// RGPD4 /// RGPD5 /// RGPD6 /// RGPD8	5903 /// 84220 /// 285190 /// 400966 /// 653489 /// 727851 /// 729540 /// 729857	16.1	26.3	27.1	191.2	95.3	117.5	23.2	134.7	5.8
215467_x_at	LOC647070	647070	41.9	51.2	30	304.1	163.6	232.9	41	233.5	5.7
216702_x_at	---	---	9.6	30.3	13.9	124.1	44.5	139.9	17.9	102.8	5.7
217572_at	---	---	168.1	1348.7	59.1	4840.2	1762.2	2372.3	525.3	2991.6	5.7
222252_x_at	UBQLN4	56893	52	79.3	64.6	443	173.8	507.7	65.3	374.8	5.7
224321_at	TMEFF2	23671	27.2	49.9	66.8	259.5	107.7	458.4	48	275.2	5.7
227952_at	ZNF595	152687	25.3	48.4	38.6	299.4	179.6	166.3	37.4	215.1	5.7
243568_at	---	---	2.9	20	18.9	75.6	43.2	120.5	13.9	79.8	5.7
1555697_at	KLK4	9622	28.2	10.6	9.3	97.8	76.3	95.1	16	89.7	5.6
215504_x_at	ANKRD10-IT1	100505494	68.8	31.2	12.1	153.2	64.7	399.8	37.4	205.9	5.5
233519_at	---	---	15.3	20.8	9.6	83.9	65.9	101.7	15.2	83.8	5.5
240205_x_at	---	---	39.2	56.5	35.5	236.4	187	303.9	43.7	242.4	5.5
1558784_at	LOC100133089	100133089	19	52.6	25.4	169.6	100.6	258.9	32.3	176.4	5.5
1560445_x_at	ARHGEF1	9138	23.6	23.8	39.3	199.1	94.1	186.9	28.9	160	5.5
235327_x_at	UBXN2A	165324	314.3	371.2	381.5	2124.6	963.9	2621.2	355.7	1903.2	5.4
1562063_x_at	---	---	60.5	44.6	64.7	313.4	148.4	454.7	56.6	305.5	5.4
210686_x_at	SLC25A16	8034	236.3	167.7	69.1	1012.3	482.7	1007.3	157.7	834.1	5.3
223619_x_at	PECR	55825	58.5	116.4	48.7	444.2	299.5	435.6	74.5	393.1	5.3
232814_x_at	APOPT1	84334	120.7	193.5	149.7	934.1	473.2	1029.3	154.6	812.2	5.3
233152_x_at	---	---	11.3	21.9	15.5	77.5	75.4	105.5	16.2	86.1	5.3
227469_at	---	---	15.7	12.7	20.3	82	72.2	100.7	16.2	85	5.2
1554517_x_at	LINC00537	203274	21.5	24.9	16.2	139.1	73.4	111.9	20.9	108.1	5.2
206056_x_at	LOC101929889 /// SPN	6693 /// 101929889	37.3	61.6	45.1	312.3	181.3	235.4	48	243	5.1
232347_x_at	---	---	29.5	37.9	41.4	173.2	126.8	249.9	36.3	183.3	5.1
234020_x_at	AC018462.2 /// BC071802	---	16.1	20.5	10.7	172.2	15.1	52.5	15.8	79.9	5.1
241632_x_at	---	---	31	29.6	18.9	169.8	94.6	143.4	26.5	135.9	5.1
1558426_x_at	ORAI2	80228	84.9	146.7	71	515	309.7	729.8	100.9	518.2	5.1
1569293_x_at	CROCCP2	84809	8.6	31.9	24.5	153.8	69	110.9	21.7	111.2	5.1
218155_x_at	TSR1	55720	148.6	201	151	777.8	577.1	1166.8	166.9	840.6	5
241520_x_at	---	---	15.4	32.2	29.7	113.2	76.2	195.4	25.8	128.3	5
242862_x_at	---	---	45.3	46.8	45.2	243.5	110.2	331.7	45.8	228.5	5
1556831_at	DYNC1H1	1778	15	23.3	10	76.9	35.7	129.9	16.1	80.8	5
1570266_x_at	ERVH-1	100616446	15.1	14.2	18.4	124.3	21	93.3	15.9	79.5	5
221192_x_at	MFSD11	79157	41.6	62.9	44.8	221.3	137.1	374.3	49.8	244.2	4.9
233399_x_at	ZNF252P	286101	28	31.8	32.3	142.4	104.6	208.7	30.7	151.9	4.9
219392_x_at	PRR11	55771	573.1	651.8	660.7	3246.4	1702	4130	628.5	3026.1	4.8
222380_s_at	PDCD6	10016	50.4	75	36.6	317	183.2	273.1	54	257.8	4.8
207133_x_at	ALPK1	80216	33.3	36.6	34.2	160	56.5	259.9	34.7	158.8	4.6
208238_x_at	---	---	135.3	168.5	133	652.3	441.3	936.5	145.6	676.7	4.6
233321_x_at	BRD1 /// LOC90834	23774 /// 90834	10.3	33	19.2	74.3	49.3	161.5	20.8	95	4.6
242077_x_at	MB21D1	115004	51.9	97	94.3	315.9	220.5	593.1	81.1	376.5	4.6
1557996_at	AC004951.6 /// AX747182	---	33.7	46.5	26.8	148.4	119.4	227.6	35.7	165.1	4.6
1565620_at	AGAP4	119016	11.1	26.1	17.7	85.1	46.8	121.3	18.3	84.4	4.6
217622_at	RHBDD3	25807	13.1	30.2	16	108.6	46.3	114.2	19.8	89.7	4.5
223781_x_at	ADH4	127	26.8	29.9	33.6	178.5	82.7	148.7	30.1	136.6	4.5
232455_x_at	LOC340085	340085	24.3	47.4	7	153.1	67.4	136.6	26.2	119	4.5
235084_x_at	TRIM38	10475	30.3	57.1	48.1	156.6	144.8	313.2	45.2	204.9	4.5
241993_x_at	---	---	44.4	42	45.7	222.4	104.3	262	44	196.2	4.5
1556316_s_at	LOC284889	284889	17.8	17.9	17.3	85.9	57.8	97.2	17.7	80.3	4.5
1569519_at	LOC102724250 /// NBPF1 /// NBPF10 /// NBPF11 /// NBPF12 /// NBPF14 /// NBPF15 /// NBPF26 /// NBPF8 /// NBPF9	25832 /// 55672 /// 149013 /// 200030 /// 284565 /// 400818 /// 728841 /// 100132406 /// 101060684 /// 102724250	13.6	29.3	9.7	83	44.1	110.9	17.5	79.3	4.5
213642_at	---	---	130.5	195.6	189.4	785.2	371.6	1122.9	171.8	759.9	4.4
215529_x_at	DIP2A	23181	67.2	115.4	107.6	606.4	269	415.5	96.7	430.3	4.4
216229_x_at	---	---	34.1	31.4	23.4	128.8	153.2	110.7	29.6	130.9	4.4
224431_s_at	SUV420H2	84787	19.4	34.1	1.7	102	42	97.8	18.4	80.6	4.4
238430_x_at	SLFN5	162394	52.9	76.2	33.8	212.2	198.7	308.6	54.3	239.8	4.4
1554876_a_at	S100Z	170591	26.5	30.8	1.7	57.9	42.6	161.6	19.7	87.4	4.4
214041_x_at	RPL37A	6168	183.5	232.3	276.7	1154.4	514.3	1323.4	230.8	997.4	4.3
215383_x_at	SPG21	51324	84.6	134.2	116.7	520.1	348.9	589	111.8	486	4.3
222253_s_at	POM121L9P	29774	14.5	31.6	10	92.9	52.7	93.8	18.7	79.8	4.3
231770_x_at	WDPCP	51057	35.5	43.8	35.9	97.2	146.9	255.8	38.4	166.6	4.3
1557170_at	NEK8	284086	17.3	30.7	30	88	81.6	168.3	26	112.6	4.3
233658_at	---	---	19	21.5	22.2	80.6	57.2	122.9	20.9	86.9	4.2
242239_at	NSUN6	221078	30.9	44.8	33.9	140.3	95.6	225.8	36.5	153.9	4.2
1564155_x_at	---	---	25.8	21.9	9.2	78.5	71.9	87.2	19	79.2	4.2
216051_x_at	---	---	34.7	62.9	20.4	193.2	120.9	163.9	39.3	159.3	4.1
242646_at	---	---	25	26.6	20.3	92.1	60.2	143.9	24	98.7	4.1
215395_x_at	PRSS3P2	154754	23.7	29.4	20.9	113	68.8	116.1	24.7	99.3	4
217586_x_at	---	---	54.1	44.2	38.4	151.1	103.4	293.7	45.6	182.7	4
232511_at	---	---	17.3	26.6	16.5	85.7	88.1	70.6	20.1	81.5	4
1562062_at	---	---	46.5	71.5	54.8	303.8	112.4	276.2	57.6	230.8	4
